# Supplementary material for: Hexaaqua­manganese(II) 4,4′-(1,2-dihy­droxy­ethane-1,2-di­yl)dibenzoate monohydrate
Source: Acta Crystallogr Sect E Struct Rep Online. 2010 Jun 16;66(Pt 7):m809. doi: 10.1107/S1600536810022300 (PMC3006770; doi:10.1107/S1600536810022300)
Supplement: Supplementary file 1 [file e-66-0m809-sup1.cif]

##############################################################################
###                                                                        ###
###        Electronic paper (Acta Crystallographica Section E)             ###
###                                                                        ###
##############################################################################
#                                                                            #
# This CIF contains the data in a paper accepted for publication in Acta     #
# Crystallographica Section E. It conforms to the requirements of Notes      #
# for Authors for Section E, and has been peer reviewed under the auspices   #
# of the IUCr Commission on Journals.                                        #
#                                                                            #
# Full details of the Crystallographic Information File format               #
# are given in the paper "The Crystallographic Information File (CIF):       #
# a New Standard Archive File for Crystallography" by S. R. Hall, F. H.      #
# Allen and I. D. Brown [Acta Cryst. (1991), A47, 655-685].                  #
#                                                                            #
# The current version of the core CIF dictionary is obtainable from          #
# ftp://ftp.iucr.org/pub/cif_core.dic. The current version number is 2.4.    #
#                                                                            #
# Software is freely available for graphical display of the structure(s) in  #
# this CIF.  For information consult the CIF home page http://www.iucr.org/  #
# cif/home.html                                                              #
#                                                                            #
# This file may be used for bona fide research purposes within the           #
# scientific community so long as proper attribution is given to the journal # 
# article from which it was obtained.                                        #
#                                                                            #
##############################################################################
                                             
data_I
_audit_creation_method     SHELXL-97
_chemical_name_systematic
;
Hexaaquamanganese(II) 4,4'-(1,2-dihydroxyethane-1,2-diyl)dibenzoate
monohydrate
;
_chemical_name_common     ?
_chemical_formula_moiety     'H12 Mn O6 2+, C16 H12 O6 2-, H2 O'
_chemical_formula_sum     'C16 H26 Mn O13'
_chemical_formula_iupac     '[Mn (H2 O)6] (C16 H12 O6), H2 O'
_chemical_formula_weight     481.31
_chemical_melting_point     ?
_symmetry_cell_setting     monoclinic
_symmetry_space_group_name_H-M     'P 21/m'
_symmetry_space_group_name_Hall     '-P 2yb'
loop_
    _symmetry_equiv_pos_as_xyz
    'x, y, z'
    '-x, y+1/2, -z'
    '-x, -y, -z'
    'x, -y-1/2, z'
_cell_length_a     6.0803(6)
_cell_length_b     20.643(2)
_cell_length_c     8.6610(9)
_cell_angle_alpha     90.00
_cell_angle_beta     104.4200(10)
_cell_angle_gamma     90.00
_cell_volume     1052.84(19)
_cell_formula_units_Z     2
_cell_measurement_reflns_used     2215
_cell_measurement_theta_min     2.478
_cell_measurement_theta_max     23.954
_cell_measurement_temperature     298(2)
_exptl_crystal_description     block
_exptl_crystal_colour     colorless
_exptl_crystal_size_max     0.42
_exptl_crystal_size_mid     0.21
_exptl_crystal_size_min     0.18
_exptl_crystal_density_diffrn     1.518
_exptl_crystal_density_meas     ?
_exptl_crystal_density_method     'not measured'
_exptl_crystal_F_000     502
_exptl_absorpt_coefficient_mu     0.692
_exptl_absorpt_correction_type     multi-scan
_exptl_absorpt_process_details     '(SADABS; Bruker, 2001)'
_exptl_absorpt_correction_T_min     0.7598
_exptl_absorpt_correction_T_max     0.8856
_diffrn_ambient_temperature     298(2)
_diffrn_radiation_type     MoK\a
_diffrn_radiation_wavelength     0.71073
_diffrn_radiation_source     'fine-focus sealed tube'
_diffrn_radiation_monochromator     graphite
_diffrn_measurement_device_type     'Bruker SMART 1000 CCD'
_diffrn_measurement_method     '\f and \w scans'
_diffrn_detector_area_resol_mean     ?
_diffrn_reflns_number     5275
_diffrn_reflns_av_R_equivalents     0.0236
_diffrn_reflns_av_sigmaI/netI     0.0279
_diffrn_reflns_theta_min     1.97
_diffrn_reflns_theta_max     24.99
_diffrn_reflns_theta_full     24.99
_diffrn_measured_fraction_theta_max     0.997
_diffrn_measured_fraction_theta_full     0.997
_diffrn_reflns_limit_h_min     -7
_diffrn_reflns_limit_h_max     6
_diffrn_reflns_limit_k_min     -24
_diffrn_reflns_limit_k_max     22
_diffrn_reflns_limit_l_min     -10
_diffrn_reflns_limit_l_max     9
_diffrn_standards_number     0
_diffrn_standards_interval_count     ?
_diffrn_standards_interval_time     ?
_diffrn_standards_decay_%     ?
_reflns_number_total     1899
_reflns_number_gt     1647
_reflns_threshold_expression     I>2\s(I)
_refine_ls_structure_factor_coef     Fsqd
_refine_ls_matrix_type     full
_refine_ls_R_factor_all     0.0648
_refine_ls_R_factor_gt     0.0565
_refine_ls_wR_factor_gt     0.1365
_refine_ls_wR_factor_ref     0.1399
_refine_ls_goodness_of_fit_ref     1.225
_refine_ls_restrained_S_all     1.225
_refine_ls_number_reflns     1899
_refine_ls_number_parameters     142
_refine_ls_number_restraints     0
_refine_ls_hydrogen_treatment     constr
_refine_ls_weighting_scheme     calc
_refine_ls_weighting_details
         'calc w=1/[\s^2^(Fo^2^)+(0.0292P)^2^+3.0592P] where P=(Fo^2^+2Fc^2^)/3'
_atom_sites_solution_hydrogens     geom
_atom_sites_solution_primary     direct
_atom_sites_solution_secondary     difmap
_refine_ls_shift/su_max     0.000
_refine_ls_shift/su_mean     0.000
_refine_diff_density_max     0.840
_refine_diff_density_min     -0.330
_refine_ls_extinction_method     none
_refine_ls_extinction_coef     ?
loop_
    _atom_type_symbol
    _atom_type_description
    _atom_type_scat_dispersion_real
    _atom_type_scat_dispersion_imag
    _atom_type_scat_source
    'C' 'C' 0.0033 0.0016
                         'International Tables Vol C Tables 4.2.6.8 and 6.1.1.4'
    'H' 'H' 0.0000 0.0000
                         'International Tables Vol C Tables 4.2.6.8 and 6.1.1.4'
    'O' 'O' 0.0106 0.0060
                         'International Tables Vol C Tables 4.2.6.8 and 6.1.1.4'
    'Mn' 'Mn' 0.3368 0.7283
                         'International Tables Vol C Tables 4.2.6.8 and 6.1.1.4'
_computing_data_collection     'SMART (Bruker, 2007)'
_computing_cell_refinement     'SAINT (Bruker, 2007)'
_computing_data_reduction     'SAINT (Bruker, 2007)'
_computing_structure_solution     'SHELXS97 (Sheldrick, 2008)'
_computing_structure_refinement     'SHELXL97 (Sheldrick, 2008)'
_computing_molecular_graphics     'SHELXTL (Sheldrick, 2008)'
_computing_publication_material     'SHELXTL (Sheldrick, 2008)'
loop_
    _atom_site_type_symbol
    _atom_site_label
    _atom_site_fract_x
    _atom_site_fract_y
    _atom_site_fract_z
    _atom_site_U_iso_or_equiv
    _atom_site_adp_type
    _atom_site_calc_flag
    _atom_site_refinement_flags
    _atom_site_occupancy
    _atom_site_disorder_assembly
    _atom_site_disorder_group
    Mn Mn1 0.65486(15) 0.7500 0.46088(10) 0.0289(3) Uani d S 1 . .
    O O1 1.0818(5) 0.64065(16) 1.2067(4) 0.0444(8) Uani d . 1 . .
    O O2 1.3265(5) 0.64967(19) 1.0567(4) 0.0567(10) Uani d . 1 . .
    O O3 0.6710(6) 0.42818(15) 0.5229(4) 0.0472(9) Uani d . 1 . .
    H H3 0.7538 0.4103 0.6004 0.071 Uiso calc R 1 . .
    O O4 0.2836(6) 0.7500 0.3483(5) 0.0296(9) Uani d S 1 . .
    H H4C 0.2168 0.7166 0.3015 0.036 Uiso d R 1 . .
    O O5 1.0130(7) 0.7500 0.5635(5) 0.0533(14) Uani d S 1 . .
    H H5C 1.0885 0.7500 0.4931 0.064 Uiso d SR 1 . .
    H H5D 1.1062 0.7500 0.6548 0.064 Uiso d SR 1 . .
    O O6 0.5811(6) 0.67978(16) 0.6304(4) 0.0477(8) Uani d . 1 . .
    H H6C 0.5029 0.6476 0.5861 0.057 Uiso d R 1 . .
    H H6D 0.5095 0.6985 0.6904 0.057 Uiso d R 1 . .
    O O7 0.6863(5) 0.67266(18) 0.2996(4) 0.0548(10) Uani d . 1 . .
    H H7C 0.8061 0.6629 0.2710 0.066 Uiso d R 1 . .
    H H7D 0.5724 0.6653 0.2220 0.066 Uiso d R 1 . .
    O O8 0.3346(10) 0.7500 0.8464(6) 0.090(2) Uani d S 1 . .
    H H8C 0.3323 0.7167 0.9035 0.109 Uiso d R 1 . .
    C C1 1.1422(7) 0.6306(2) 1.0792(5) 0.0377(11) Uani d . 1 . .
    C C2 0.9858(7) 0.5932(2) 0.9471(5) 0.0321(10) Uani d . 1 . .
    C C3 0.7845(7) 0.5675(2) 0.9661(5) 0.0364(10) Uani d . 1 . .
    H H3A 0.7415 0.5747 1.0605 0.044 Uiso calc R 1 . .
    C C4 0.6454(7) 0.5311(2) 0.8455(5) 0.0371(10) Uani d . 1 . .
    H H4 0.5098 0.5144 0.8597 0.045 Uiso calc R 1 . .
    C C5 0.7062(7) 0.5195(2) 0.7053(5) 0.0335(10) Uani d . 1 . .
    C C6 0.9078(8) 0.5454(2) 0.6850(5) 0.0398(11) Uani d . 1 . .
    H H6 0.9505 0.5381 0.5906 0.048 Uiso calc R 1 . .
    C C7 1.0457(7) 0.5820(2) 0.8053(5) 0.0387(11) Uani d . 1 . .
    H H7 1.1802 0.5993 0.7905 0.046 Uiso calc R 1 . .
    C C8 0.5518(8) 0.4795(2) 0.5750(5) 0.0365(10) Uani d . 1 . .
    H H8 0.4286 0.4613 0.6160 0.044 Uiso calc R 1 . .
loop_
    _atom_site_aniso_label
    _atom_site_aniso_U_11
    _atom_site_aniso_U_22
    _atom_site_aniso_U_33
    _atom_site_aniso_U_12
    _atom_site_aniso_U_13
    _atom_site_aniso_U_23
    Mn1 0.0245(5) 0.0337(5) 0.0272(5) 0.000 0.0039(4) 0.000
    O1 0.0364(17) 0.051(2) 0.0399(18) 0.0007(15) -0.0016(14) -0.0157(15)
    O2 0.0333(19) 0.078(3) 0.052(2) -0.0144(18) -0.0013(15) -0.0261(19)
    O3 0.053(2) 0.0349(18) 0.0454(19) 0.0047(15) -0.0045(15) -0.0064(15)
    O4 0.026(2) 0.029(2) 0.031(2) 0.000 0.0003(16) 0.000
    O5 0.025(2) 0.100(4) 0.032(2) 0.000 0.0016(19) 0.000
    O6 0.058(2) 0.0403(19) 0.0434(19) -0.0019(16) 0.0097(16) 0.0080(15)
    O7 0.0285(17) 0.078(3) 0.053(2) 0.0039(17) 0.0007(15) -0.0328(19)
    O8 0.065(4) 0.169(7) 0.037(3) 0.000 0.012(3) 0.000
    C1 0.030(2) 0.037(3) 0.038(3) 0.009(2) -0.0053(19) -0.011(2)
    C2 0.028(2) 0.029(2) 0.032(2) 0.0044(18) -0.0058(18) -0.0058(18)
    C3 0.037(2) 0.037(2) 0.032(2) -0.001(2) 0.0018(18) -0.0065(19)
    C4 0.033(2) 0.036(2) 0.038(2) -0.0057(19) -0.0007(19) -0.003(2)
    C5 0.030(2) 0.028(2) 0.035(2) 0.0017(18) -0.0063(18) -0.0048(18)
    C6 0.038(3) 0.044(3) 0.034(2) 0.002(2) 0.0021(19) -0.012(2)
    C7 0.027(2) 0.045(3) 0.041(3) -0.001(2) 0.0030(19) -0.012(2)
    C8 0.037(2) 0.033(2) 0.032(2) 0.001(2) -0.0043(19) -0.0060(19)
loop_
    _geom_bond_atom_site_label_1
    _geom_bond_atom_site_label_2
    _geom_bond_site_symmetry_2
    _geom_bond_distance
    _geom_bond_publ_flag
    Mn1 O5 . 2.137(4) ?
    Mn1 O7 . 2.161(3) ?
    Mn1 O7 4_575 2.161(3) ?
    Mn1 O6 4_575 2.187(3) ?
    Mn1 O6 . 2.187(3) ?
    Mn1 O4 . 2.225(4) ?
    O1 C1 . 1.265(5) ?
    O2 C1 . 1.248(6) ?
    O3 C8 . 1.419(5) ?
    O3 H3 . 0.8200 ?
    O4 H4C . 0.8500 ?
    O5 H5C . 0.8500 ?
    O5 H5D . 0.8500 ?
    O6 H6C . 0.8500 ?
    O6 H6D . 0.8500 ?
    O7 H7C . 0.8500 ?
    O7 H7D . 0.8500 ?
    O8 H8C . 0.8500 ?
    C1 C2 . 1.506(6) ?
    C2 C3 . 1.381(6) ?
    C2 C7 . 1.384(6) ?
    C3 C4 . 1.390(6) ?
    C3 H3A . 0.9300 ?
    C4 C5 . 1.375(6) ?
    C4 H4 . 0.9300 ?
    C5 C6 . 1.387(6) ?
    C5 C8 . 1.520(6) ?
    C6 C7 . 1.388(6) ?
    C6 H6 . 0.9300 ?
    C7 H7 . 0.9300 ?
    C8 C8 3_666 1.548(8) ?
    C8 H8 . 0.9800 ?
loop_
    _geom_angle_atom_site_label_1
    _geom_angle_atom_site_label_2
    _geom_angle_atom_site_label_3
    _geom_angle_site_symmetry_1
    _geom_angle_site_symmetry_3
    _geom_angle
    _geom_angle_publ_flag
    O5 Mn1 O7 . . 91.37(12) ?
    O5 Mn1 O7 . 4_575 91.37(12) ?
    O7 Mn1 O7 . 4_575 95.3(2) ?
    O5 Mn1 O6 . 4_575 94.52(13) ?
    O7 Mn1 O6 . 4_575 171.61(14) ?
    O7 Mn1 O6 4_575 4_575 90.57(14) ?
    O5 Mn1 O6 . . 94.52(13) ?
    O7 Mn1 O6 . . 90.57(14) ?
    O7 Mn1 O6 4_575 . 171.61(14) ?
    O6 Mn1 O6 4_575 . 83.01(19) ?
    O5 Mn1 O4 . . 178.63(17) ?
    O7 Mn1 O4 . . 87.71(11) ?
    O7 Mn1 O4 4_575 . 87.71(11) ?
    O6 Mn1 O4 4_575 . 86.50(12) ?
    O6 Mn1 O4 . . 86.50(12) ?
    C8 O3 H3 . . 109.5 ?
    Mn1 O4 H4C . . 121.4 ?
    Mn1 O5 H5C . . 112.2 ?
    Mn1 O5 H5D . . 139.5 ?
    H5C O5 H5D . . 108.3 ?
    Mn1 O6 H6C . . 113.5 ?
    Mn1 O6 H6D . . 109.4 ?
    H6C O6 H6D . . 108.4 ?
    Mn1 O7 H7C . . 125.7 ?
    Mn1 O7 H7D . . 117.3 ?
    H7C O7 H7D . . 108.4 ?
    O2 C1 O1 . . 123.5(4) ?
    O2 C1 C2 . . 117.7(4) ?
    O1 C1 C2 . . 118.8(4) ?
    C3 C2 C7 . . 118.6(4) ?
    C3 C2 C1 . . 121.1(4) ?
    C7 C2 C1 . . 120.2(4) ?
    C2 C3 C4 . . 120.6(4) ?
    C2 C3 H3A . . 119.7 ?
    C4 C3 H3A . . 119.7 ?
    C5 C4 C3 . . 120.7(4) ?
    C5 C4 H4 . . 119.6 ?
    C3 C4 H4 . . 119.6 ?
    C4 C5 C6 . . 119.0(4) ?
    C4 C5 C8 . . 119.9(4) ?
    C6 C5 C8 . . 121.1(4) ?
    C5 C6 C7 . . 120.1(4) ?
    C5 C6 H6 . . 119.9 ?
    C7 C6 H6 . . 119.9 ?
    C2 C7 C6 . . 120.9(4) ?
    C2 C7 H7 . . 119.5 ?
    C6 C7 H7 . . 119.5 ?
    O3 C8 C5 . . 111.9(3) ?
    O3 C8 C8 . 3_666 105.9(4) ?
    C5 C8 C8 . 3_666 111.9(4) ?
    O3 C8 H8 . . 109.0 ?
    C5 C8 H8 . . 109.0 ?
    C8 C8 H8 3_666 . 109.0 ?
loop_
    _geom_torsion_atom_site_label_1
    _geom_torsion_atom_site_label_2
    _geom_torsion_atom_site_label_3
    _geom_torsion_atom_site_label_4
    _geom_torsion_site_symmetry_1
    _geom_torsion_site_symmetry_2
    _geom_torsion_site_symmetry_3
    _geom_torsion_site_symmetry_4
    _geom_torsion
    _geom_torsion_publ_flag
    O2 C1 C2 C3 . . . . 176.5(4) ?
    O1 C1 C2 C3 . . . . -3.0(6) ?
    O2 C1 C2 C7 . . . . -1.2(6) ?
    O1 C1 C2 C7 . . . . 179.3(4) ?
    C7 C2 C3 C4 . . . . 0.1(7) ?
    C1 C2 C3 C4 . . . . -177.6(4) ?
    C2 C3 C4 C5 . . . . 0.5(7) ?
    C3 C4 C5 C6 . . . . -0.7(7) ?
    C3 C4 C5 C8 . . . . 179.9(4) ?
    C4 C5 C6 C7 . . . . 0.3(7) ?
    C8 C5 C6 C7 . . . . 179.7(4) ?
    C3 C2 C7 C6 . . . . -0.5(7) ?
    C1 C2 C7 C6 . . . . 177.3(4) ?
    C5 C6 C7 C2 . . . . 0.3(7) ?
    C4 C5 C8 O3 . . . . -128.0(4) ?
    C6 C5 C8 O3 . . . . 52.5(6) ?
    C4 C5 C8 C8 . . . 3_666 113.3(6) ?
    C6 C5 C8 C8 . . . 3_666 -66.1(6) ?
loop_
    _geom_hbond_atom_site_label_D
    _geom_hbond_atom_site_label_H
    _geom_hbond_atom_site_label_A
    _geom_hbond_site_symmetry_A
    _geom_hbond_distance_DH
    _geom_hbond_distance_HA
    _geom_hbond_distance_DA
    _geom_hbond_angle_DHA
    _geom_hbond_publ_flag
    O3 H3 O1 3_767 0.82 2.02 2.830(5) 171.9 y
    O4 H4C O1 1_454 0.85 1.86 2.712(4) 176.9 y
    O5 H5C O4 1_655 0.85 1.93 2.777(6) 175.0 y
    O5 H5D O8 1_655 0.85 1.88 2.728(7) 174.5 y
    O6 H6C O3 3_666 0.85 1.99 2.840(5) 177.7 y
    O6 H6D O8 . 0.85 2.19 3.040(6) 177.7 y
    O7 H7C O1 1_554 0.85 1.95 2.799(5) 179.7 y
    O7 H7D O2 1_454 0.85 1.82 2.673(4) 179.5 y
    O8 H8C O2 1_455 0.85 1.92 2.767(5) 171.9 y
data_global
_journal_date_recd_electronic     2010-06-01
_journal_date_accepted     2010-06-10
_journal_name_full     'Acta Crystallographica, Section E'
_journal_year     2010
_journal_volume     66
_journal_issue      7
_journal_page_first     m809
_journal_page_last     m809
_journal_paper_category     QM
_journal_coeditor_code     HY2318
_publ_contact_author_name     'Cheng-Jun Hao'
_publ_contact_author_address
;
College of Chemistry and Chemical Engineering
Pingdingshan University
Pingdingshan 467000
People's Republic of China
;
_publ_contact_author_email     haochengjun2008@163.com
_publ_contact_author_fax     '86 0375 4910032'
_publ_contact_author_phone     '86 0375 4910032'
_publ_section_title
;
Hexaaquamanganese(II) 4,4'-(1,2-dihydroxyethane-1,2-diyl)dibenzoate monohydrate
;
loop_
    _publ_author_name
    _publ_author_footnote
    _publ_author_address
    'Cheng-Jun Hao' .
;
College of Chemistry and Chemical Engineering
Pingdingshan University
Pingdingshan 467000
People's Republic of China
;
    'Yun-Li Cao' .
;
College of Chemistry and Chemical Engineering
Pingdingshan University
Pingdingshan 467000
People's Republic of China
;
