# Supplementary material for: Hexaaqua­manganese(II) 4,4′-(1,2-dihy­droxy­ethane-1,2-di­yl)dibenzoate monohydrate
Source: Acta Crystallogr Sect E Struct Rep Online. 2010 Jun 16;66(Pt 7):m809. doi: 10.1107/S1600536810022300 (PMC3006770; doi:10.1107/S1600536810022300)
Supplement: Supplementary file 2 [file e-66-0m809-Isup2.hkl]

# 
# h,k,l, Fc-squared, Fo-squared, sigma(Fo-squared) and status flag 
# 
data_I
_shelx_title ' 100524d in P2(1)/m' 
_shelx_refln_list_code          4 
_shelx_F_calc_maximum      129.58 
_exptl_crystal_F_000       502.00 
_reflns_d_resolution_high  0.8411 
 
loop_ 
 _symmetry_equiv_pos_as_xyz 
 'x, y, z' 
 '-x, y+1/2, -z' 
 '-x, -y, -z' 
 'x, -y-1/2, z' 
 
_cell_length_a     6.0803 
_cell_length_b    20.6429 
_cell_length_c     8.6610 
_cell_angle_alpha  90.000 
_cell_angle_beta  104.420 
_cell_angle_gamma  90.000 
 
_shelx_F_squared_multiplier     1.000 
 
loop_ 
 _refln_index_h 
 _refln_index_k 
 _refln_index_l 
 _refln_F_squared_calc 
 _refln_F_squared_meas 
 _refln_F_squared_sigma 
 _refln_observed_status 
   1   0   0      978.87      876.59     10.82 o 
   2   0   0      533.24      599.93      8.52 o 
   3   0   0    10103.83    11175.03     82.07 o 
   4   0   0      474.40      480.53     10.07 o 
   5   0   0      403.97      362.03     15.42 o 
   7   0   0       24.96       44.20     13.63 o 
   1   1   0        2.61       31.98      1.16 o 
   2   1   0     3540.80     3650.22     31.65 o 
   3   1   0       11.67       29.35      2.28 o 
   4   1   0       65.10       64.96      3.21 o 
   5   1   0      196.24      192.60      8.37 o 
   6   1   0       51.34       45.26      8.61 o 
   0   2   0      148.81      218.07      3.47 o 
   1   2   0     1047.18      964.75      6.93 o 
   2   2   0      432.78      515.54      7.54 o 
   3   2   0     1543.17     1491.29     12.42 o 
   4   2   0      250.79      265.19      6.39 o 
   5   2   0        7.65        7.52      3.71 o 
   6   2   0      211.26      199.55     10.75 o 
   1   3   0      522.25      559.24      5.08 o 
   2   3   0     1363.96     1238.16      9.90 o 
   3   3   0      813.43      815.10      8.04 o 
   4   3   0      303.45      281.39      5.25 o 
   5   3   0      502.02      505.21     11.13 o 
   6   3   0        7.26        4.11      4.87 o 
   0   4   0      935.10     1026.90     15.44 o 
   1   4   0     5137.02     5169.56     45.09 o 
   2   4   0      388.83      484.96      5.64 o 
   3   4   0     1116.35     1130.71     10.73 o 
   4   4   0        9.66       10.04      1.93 o 
   5   4   0        2.90        3.08      3.81 o 
   6   4   0       75.05       89.27      9.35 o 
   1   5   0     2188.70     2557.77     23.85 o 
   2   5   0      415.94      462.60     12.00 o 
   3   5   0      295.88      293.52      5.22 o 
   4   5   0      386.25      392.91      6.25 o 
   5   5   0      574.77      546.99     16.02 o 
   6   5   0       66.83       83.46      9.29 o 
   0   6   0     1176.74     1227.14     19.44 o 
   1   6   0     2470.27     2467.59     20.96 o 
   2   6   0       85.81       41.52      2.09 o 
   3   6   0     1532.92     1439.08     12.75 o 
   4   6   0       22.39       39.87      3.39 o 
   5   6   0      156.49      134.11      9.02 o 
   6   6   0      186.55      204.07     12.50 o 
   1   7   0     2604.06     2581.28     24.02 o 
   2   7   0       97.65       47.51      3.04 o 
   3   7   0       25.64       34.13      2.50 o 
   4   7   0       25.97       24.59      4.02 o 
   5   7   0      136.29      165.96     10.05 o 
   6   7   0       64.27       55.86     10.08 o 
   0   8   0      719.19      797.15     16.48 o 
   1   8   0       29.58       43.76      2.59 o 
   2   8   0       10.34       15.95      1.73 o 
   3   8   0      410.73      394.84      6.32 o 
   4   8   0      192.91      205.55      6.61 o 
   5   8   0       76.94       70.52     10.28 o 
   6   8   0      172.14      190.76     12.55 o 
   1   9   0       14.00       25.42      4.30 o 
   2   9   0     1081.25     1034.99     10.20 o 
   3   9   0       27.86       34.91      2.57 o 
   4   9   0      457.61      445.37     17.66 o 
   5   9   0      400.12      429.30     15.75 o 
   6   9   0      101.83      118.64     18.96 o 
   0  10   0     6234.74     6294.64     73.58 o 
   1  10   0       74.44       85.92      3.03 o 
   2  10   0      735.99      763.35     14.40 o 
   3  10   0     1028.32     1008.51     21.49 o 
   4  10   0      590.92      674.34     16.85 o 
   5  10   0      211.50      219.20     11.99 o 
   6  10   0       85.07       83.73     10.71 o 
   1  11   0        3.90        3.40      1.90 o 
   2  11   0       12.41       19.74      2.38 o 
   3  11   0       49.98       61.21      6.15 o 
   4  11   0      332.52      363.98     11.74 o 
   5  11   0       58.81       61.12     13.68 o 
   6  11   0       24.85       19.46      7.73 o 
   0  12   0     3830.94     4015.47     54.68 o 
   1  12   0      576.69      553.48      9.65 o 
   2  12   0      215.61      192.01      4.87 o 
   3  12   0     2062.17     1981.29     50.03 o 
   4  12   0       30.30       54.25      6.52 o 
   5  12   0        0.66        7.30      6.60 o 
   6  12   0      190.88      207.02     42.75 o 
   1  13   0     1634.52     1574.12     17.96 o 
   2  13   0      897.03      838.25     24.55 o 
   3  13   0      126.15      124.89      5.83 o 
   4  13   0      463.40      497.22     29.75 o 
   5  13   0      464.18      470.20     24.00 o 
   0  14   0      640.16      611.61     18.53 o 
   1  14   0      664.91      646.59     11.27 o 
   2  14   0        0.40        3.69      2.60 o 
   3  14   0      507.42      485.15     19.08 o 
   4  14   0       65.17       64.54     10.35 o 
   5  14   0        0.01        6.00      7.59 o 
   1  15   0      657.97      656.68     12.45 o 
   2  15   0      428.89      439.94     10.04 o 
   3  15   0      548.25      586.74     27.78 o 
   4  15   0       64.02       76.54      7.77 o 
   5  15   0       50.70       55.62     12.20 o 
   0  16   0      442.97      428.42     16.78 o 
   1  16   0      156.83      135.51      5.80 o 
   2  16   0      231.92      193.87      7.14 o 
   3  16   0       22.20       27.50      4.42 o 
   4  16   0      102.77      109.29     19.37 o 
   5  16   0        5.02        0.63      7.26 o 
   1  17   0        4.23        7.27      6.20 o 
   2  17   0      307.91      310.99      9.07 o 
   3  17   0      128.40      136.92      6.98 o 
   4  17   0        0.23       -1.61      4.59 o 
   5  17   0       59.39       56.75     12.32 o 
   0  18   0     1677.43     1478.76     34.35 o 
   1  18   0       21.84       10.13      4.18 o 
   2  18   0        0.65        0.29      3.01 o 
   3  18   0      388.37      358.93     13.00 o 
   4  18   0       48.55       52.68      7.44 o 
   1  19   0        1.72        3.74      4.22 o 
   2  19   0      122.28      127.86      7.11 o 
   3  19   0       87.34       77.45     17.87 o 
   4  19   0       10.56       10.84      5.90 o 
   0  20   0        1.21        0.03      6.00 o 
   1  20   0       31.15       30.97      5.76 o 
   2  20   0        0.65        1.37      3.68 o 
   3  20   0       91.76       72.11     12.56 o 
   4  20   0        6.42        1.61      5.52 o 
   1  21   0       33.79       56.90      7.43 o 
   2  21   0        5.65        3.07      4.05 o 
   3  21   0        0.07        2.12      4.26 o 
   0  22   0      152.09      141.95     15.09 o 
   1  22   0      281.44      268.33     13.07 o 
   2  22   0      260.62      258.34     16.91 o 
   3  22   0      117.48      122.97     11.58 o 
   1  23   0       24.35       31.55      7.01 o 
   2  23   0       25.89       28.22      7.38 o 
   0  24   0       26.54       25.37      9.76 o 
   1  24   0        6.81        0.26      5.79 o 
  -7   0   1       28.45       30.18     11.54 o 
  -5   0   1      243.50      222.52     11.85 o 
  -4   0   1       74.84       96.63      5.20 o 
  -3   0   1       62.76       67.19      5.60 o 
  -2   0   1       48.35       37.31      4.07 o 
  -1   0   1    16789.97    17091.54    364.65 o 
   0   0   1     1977.22     1557.03     13.20 o 
   1   0   1      930.44      868.55     14.46 o 
   2   0   1      417.85      447.06      9.41 o 
   3   0   1     2651.96     2791.13     25.65 o 
   4   0   1      183.21      183.77     10.56 o 
   5   0   1        0.52       13.49      6.04 o 
   6   0   1       18.48       23.54      8.09 o 
  -7   1   1       45.21       56.35      9.78 o 
  -6   1   1       10.91        5.99      6.84 o 
  -5   1   1       71.84       71.13      4.73 o 
  -4   1   1      687.31      691.74     11.37 o 
  -3   1   1      156.83      171.82      4.59 o 
  -2   1   1       60.13      121.00      3.48 o 
  -1   1   1     3357.62     3745.14     66.95 o 
   0   1   1      674.34      667.14      4.95 o 
   1   1   1     3648.32     3461.27     22.60 o 
   2   1   1     6900.22     7046.16     37.56 o 
   3   1   1     1106.73     1169.59     13.73 o 
   4   1   1      115.95      122.59      6.41 o 
   5   1   1     1666.86     1608.90     53.41 o 
   6   1   1       17.18       16.15      7.73 o 
  -7   2   1       17.94       13.02      9.41 o 
  -6   2   1      116.23      111.99     16.61 o 
  -5   2   1        5.05        5.11      2.34 o 
  -4   2   1      202.29      233.46      5.45 o 
  -3   2   1      956.72      980.28     10.03 o 
  -2   2   1     1134.76     1160.07      9.59 o 
  -1   2   1     3490.05     3188.02     25.49 o 
   0   2   1     2897.37     2467.08     12.69 o 
   1   2   1     1907.75     1812.30     11.34 o 
   2   2   1      519.54      489.55      5.08 o 
   3   2   1      852.73      958.60      9.39 o 
   4   2   1      441.48      427.90     11.13 o 
   5   2   1      441.09      419.97     21.71 o 
   6   2   1      212.75      174.91     13.77 o 
  -7   3   1       88.93      112.80     16.79 o 
  -6   3   1       83.39       91.53     12.48 o 
  -5   3   1      269.66      241.87     10.17 o 
  -4   3   1       30.66       29.03      4.73 o 
  -3   3   1      382.14      444.63      6.47 o 
  -2   3   1     3743.20     3698.96     28.42 o 
  -1   3   1     1900.50     1605.02     17.51 o 
   0   3   1     1059.21      997.73     10.50 o 
   1   3   1     5809.32     5413.70     26.29 o 
   2   3   1     5283.64     5479.22     30.15 o 
   3   3   1      148.42      145.80      4.28 o 
   4   3   1      216.17      240.04      8.49 o 
   5   3   1      370.70      395.16     12.03 o 
   6   3   1      132.44      127.22     10.57 o 
  -7   4   1        5.83       21.56      9.90 o 
  -6   4   1      414.87      398.86     14.75 o 
  -5   4   1      125.20      120.30      6.19 o 
  -4   4   1       53.89       49.40      3.71 o 
  -3   4   1     2962.94     3378.35     22.65 o 
  -2   4   1      370.39      389.22      5.25 o 
  -1   4   1       79.75       69.10      4.26 o 
   0   4   1    13714.91    13237.64     66.55 o 
   1   4   1      489.76      479.31      6.67 o 
   2   4   1      126.49      110.24      3.30 o 
   3   4   1      169.19      202.00      4.62 o 
   4   4   1       80.48       97.97      5.27 o 
   5   4   1       17.52       22.02      4.09 o 
   6   4   1       81.75       87.38      9.03 o 
  -6   5   1       60.76       58.06      8.18 o 
  -5   5   1      585.05      585.81     12.34 o 
  -4   5   1        1.53       -2.21      2.02 o 
  -3   5   1      576.68      615.59     12.53 o 
  -2   5   1        7.92       14.52      1.92 o 
  -1   5   1       15.67       31.31      2.03 o 
   0   5   1     6902.88     7093.06     58.76 o 
   1   5   1     7953.18     8650.84     45.19 o 
   2   5   1       37.60       47.02      2.04 o 
   3   5   1      125.79      112.77      3.11 o 
   4   5   1      220.47      205.51      6.89 o 
   5   5   1        4.66        9.07      4.98 o 
   6   5   1       38.30       44.21      7.68 o 
  -6   6   1      506.09      481.27     16.99 o 
  -5   6   1      155.99      158.64      8.31 o 
  -4   6   1      428.47      411.46      9.06 o 
  -3   6   1     5587.69     5616.18     33.67 o 
  -2   6   1     1444.95     1329.87     11.71 o 
  -1   6   1        0.48        0.74      1.03 o 
   0   6   1     1045.31      945.21      9.93 o 
   1   6   1     1135.78     1364.30     10.65 o 
   2   6   1      713.99      589.63      6.82 o 
   3   6   1      219.22      189.86      4.03 o 
   4   6   1      769.09      784.48     13.15 o 
   5   6   1      248.93      268.36     12.08 o 
   6   6   1      117.42      135.31     19.53 o 
  -6   7   1      113.89      150.59     17.39 o 
  -5   7   1      298.78      300.69     11.09 o 
  -4   7   1      283.06      294.24      7.88 o 
  -3   7   1       55.58      116.81      4.09 o 
  -2   7   1      293.21      272.77      4.75 o 
  -1   7   1      855.78      767.47     16.19 o 
   0   7   1      670.97      650.00      6.89 o 
   1   7   1        4.39       65.07      2.41 o 
   2   7   1      771.43      785.19      9.19 o 
   3   7   1       22.46       19.32      2.81 o 
   4   7   1       74.32       54.96      4.62 o 
   5   7   1      570.86      598.71     22.86 o 
   6   7   1        1.82       -2.56      5.62 o 
  -6   8   1      192.76      190.03     12.10 o 
  -5   8   1        1.03        2.54      4.09 o 
  -4   8   1       38.19       38.91      7.23 o 
  -3   8   1      622.15      665.03     14.09 o 
  -2   8   1      419.47      417.19      9.80 o 
  -1   8   1      199.29      232.73      6.12 o 
   0   8   1      121.86      102.18      2.91 o 
   1   8   1      207.92      230.86      5.39 o 
   2   8   1       22.08       19.99      2.23 o 
   3   8   1       67.84       85.83      3.13 o 
   4   8   1      384.98      331.40     12.53 o 
   5   8   1      101.94      106.20      9.65 o 
   6   8   1        1.05        4.09      5.98 o 
  -6   9   1       76.10       91.05     10.80 o 
  -5   9   1      696.42      699.16     22.64 o 
  -4   9   1      651.89      692.80     12.47 o 
  -3   9   1        2.57        4.56      2.35 o 
  -2   9   1     1487.32     1531.61     16.62 o 
  -1   9   1     1532.55     1358.40     14.46 o 
   0   9   1      880.31      813.01      8.70 o 
   1   9   1     4070.02     4157.86     26.18 o 
   2   9   1        6.98        5.42      1.68 o 
   3   9   1       49.10       48.43      3.92 o 
   4   9   1      435.88      424.39     17.56 o 
   5   9   1      426.28      463.08     16.53 o 
   6   9   1        2.62        2.27      5.73 o 
  -6  10   1      120.27      161.99     17.88 o 
  -5  10   1       19.64       35.00      5.82 o 
  -4  10   1      111.99      118.47      5.82 o 
  -3  10   1      434.91      465.48      9.57 o 
  -2  10   1      253.93      252.40      6.54 o 
  -1  10   1        7.72       48.60     25.34 o 
   0  10   1      735.40      678.27      8.24 o 
   1  10   1      199.83      232.07      4.85 o 
   2  10   1      834.90      905.82     11.24 o 
   3  10   1     1179.18     1171.93     14.26 o 
   4  10   1       44.73       45.53      5.87 o 
   5  10   1       30.89       31.01      6.74 o 
   6  10   1       71.96       67.14      9.95 o 
  -6  11   1        4.74        0.55      6.82 o 
  -5  11   1        4.41        1.32      4.32 o 
  -4  11   1      205.00      205.04      7.32 o 
  -3  11   1        7.89        7.18      2.64 o 
  -2  11   1       76.93       97.50      4.51 o 
  -1  11   1      632.84      678.92     10.45 o 
   0  11   1      786.80      737.18     10.48 o 
   1  11   1       12.69       14.16      2.56 o 
   2  11   1     2675.82     2791.46     21.14 o 
   3  11   1     1235.55     1233.23     40.35 o 
   4  11   1       35.63       49.36      5.23 o 
   5  11   1      483.33      462.01     34.80 o 
   6  11   1       56.39       45.15      9.17 o 
  -6  12   1      206.65      289.33     57.58 o 
  -5  12   1       95.58      112.71     24.53 o 
  -4  12   1       32.19       24.44      4.95 o 
  -3  12   1     1242.28     1192.79     16.68 o 
  -2  12   1       87.78       86.37      4.48 o 
  -1  12   1       48.01      103.46      4.51 o 
   0  12   1     1581.11     1516.05     20.51 o 
   1  12   1     1884.08     1834.67     16.04 o 
   2  12   1      443.07      423.41      8.15 o 
   3  12   1       51.88       85.39      5.44 o 
   4  12   1     1003.98     1050.34     17.56 o 
   5  12   1        0.22        9.66      5.85 o 
  -6  13   1       19.49       29.33     18.63 o 
  -5  13   1       76.13       90.17      9.49 o 
  -4  13   1       53.89       63.51      8.15 o 
  -3  13   1       31.38       47.75      4.55 o 
  -2  13   1      303.53      265.79      7.43 o 
  -1  13   1      963.90      870.55     25.64 o 
   0  13   1      180.93      190.43      7.31 o 
   1  13   1       41.80       40.24      3.74 o 
   2  13   1     1364.07     1375.11     16.31 o 
   3  13   1       40.36       44.72      6.70 o 
   4  13   1       92.07       95.95      6.89 o 
   5  13   1      167.43      162.79     21.06 o 
  -5  14   1       39.36       44.11      7.04 o 
  -4  14   1        2.18        2.86      3.23 o 
  -3  14   1       39.02       36.58      4.34 o 
  -2  14   1        8.74       22.55      5.36 o 
  -1  14   1        1.71       27.61      3.93 o 
   0  14   1     1655.35     1574.00     42.09 o 
   1  14   1      159.31      159.25      4.90 o 
   2  14   1       80.52       92.02      4.35 o 
   3  14   1      129.49      139.95      6.29 o 
   4  14   1      148.65      172.89      8.08 o 
   5  14   1       24.06       24.49      7.67 o 
  -5  15   1       20.56       29.11      6.53 o 
  -4  15   1       26.07       14.87      4.06 o 
  -3  15   1        0.03       12.36      3.63 o 
  -2  15   1       54.83       50.43      4.72 o 
  -1  15   1      332.57      314.64     10.20 o 
   0  15   1        9.76       22.99      5.74 o 
   1  15   1      264.23      239.09      6.01 o 
   2  15   1     1001.04     1032.87     15.54 o 
   3  15   1      585.98      609.69     15.68 o 
   4  15   1       37.76       37.30      8.91 o 
   5  15   1      118.50       97.16     11.09 o 
  -5  16   1       36.21       28.50      6.65 o 
  -4  16   1        0.95        6.06      3.78 o 
  -3  16   1     1003.97      997.66     29.66 o 
  -2  16   1       77.95       64.61      7.83 o 
  -1  16   1       67.92       92.21      7.19 o 
   0  16   1      903.73      894.09     24.91 o 
   1  16   1      204.59      211.10      7.00 o 
   2  16   1       38.32       57.73      5.09 o 
   3  16   1      953.17      933.95     15.97 o 
   4  16   1      124.94      129.84      8.16 o 
   5  16   1       11.16        1.71      6.77 o 
  -5  17   1       74.73       77.00     13.64 o 
  -4  17   1      128.61      120.11     10.13 o 
  -3  17   1       59.19       76.74      7.96 o 
  -2  17   1       48.79       33.76      4.33 o 
  -1  17   1        2.52        2.95      3.70 o 
   0  17   1       69.09       73.15      6.66 o 
   1  17   1       49.44       31.51      4.10 o 
   2  17   1        8.33        6.99      3.57 o 
   3  17   1       34.11       35.33      5.02 o 
   4  17   1        3.91        4.75      4.67 o 
  -4  18   1       26.70       25.54      5.19 o 
  -3  18   1      125.07      128.23      7.26 o 
  -2  18   1       12.41        6.89      3.46 o 
  -1  18   1      534.27      529.25     14.58 o 
   0  18   1      136.63      138.96     16.08 o 
   1  18   1       19.47       11.62      3.48 o 
   2  18   1       93.28      104.46      6.87 o 
   3  18   1       47.92       64.03      7.31 o 
   4  18   1        0.37        0.65      4.45 o 
  -4  19   1       18.39       24.18      5.46 o 
  -3  19   1        0.04        0.38      3.56 o 
  -2  19   1       24.48       15.83      4.06 o 
  -1  19   1      383.05      357.16     12.41 o 
   0  19   1       13.18       23.94      5.37 o 
   1  19   1      142.16      124.28      7.94 o 
   2  19   1      286.46      293.52      9.52 o 
   3  19   1       10.14        5.29      8.14 o 
   4  19   1       15.44       13.70      5.41 o 
  -4  20   1      115.70      125.45     11.01 o 
  -3  20   1       13.53       25.32      5.07 o 
  -2  20   1      245.74      224.03      8.77 o 
  -1  20   1       30.31       28.63      5.71 o 
   0  20   1       29.29       23.86      5.36 o 
   1  20   1        5.08        4.91      5.22 o 
   2  20   1        1.53        5.35      3.81 o 
   3  20   1        5.45        3.98      4.96 o 
  -3  21   1       24.92       24.31      5.45 o 
  -2  21   1      218.37      216.81     15.96 o 
  -1  21   1       67.58       80.55     11.71 o 
   0  21   1       52.57       65.64      7.91 o 
   1  21   1        1.11       -2.17      4.45 o 
   2  21   1       78.93       72.33     10.30 o 
   3  21   1       20.00       20.67      6.58 o 
  -3  22   1      413.86      446.44     13.35 o 
  -2  22   1       14.29       31.44      7.08 o 
  -1  22   1       22.57       25.46      6.32 o 
   0  22   1      268.99      277.82     12.02 o 
   1  22   1        6.60        5.57      6.42 o 
   2  22   1       19.35       19.83      5.10 o 
  -2  23   1        0.46       -5.88      5.25 o 
  -1  23   1       20.21       23.97      8.94 o 
   0  23   1        5.62       13.04      5.58 o 
   1  23   1       13.24        8.37      5.75 o 
   2  23   1       31.12       25.32      7.35 o 
  -1  24   1        5.20        5.79      6.03 o 
   0  24   1       43.86       38.58      7.33 o 
   1  24   1       39.96       44.95      9.84 o 
  -7   0   2        0.70       -7.20      7.76 o 
  -6   0   2      938.43      939.94     31.90 o 
  -5   0   2      102.89      105.74      5.31 o 
  -4   0   2      126.31      101.78      7.99 o 
  -3   0   2      425.14      323.82      8.54 o 
  -2   0   2       44.00       23.23      5.25 o 
  -1   0   2      717.57      601.66      6.13 o 
   0   0   2     1258.93     1238.84     12.53 o 
   1   0   2     2194.51     2458.84     25.55 o 
   2   0   2      284.60      250.00      9.99 o 
   3   0   2      689.24      617.32     18.17 o 
   4   0   2      463.87      477.44     17.59 o 
   5   0   2     1520.17     1539.87     35.76 o 
   6   0   2      159.75      159.04     13.54 o 
  -7   1   2       27.54       24.66      7.02 o 
  -6   1   2        8.01       41.43      9.41 o 
  -5   1   2        9.26        0.98      2.30 o 
  -4   1   2       19.31       11.94      2.83 o 
  -3   1   2      400.06      322.77     10.56 o 
  -2   1   2     2514.38     2660.97     27.93 o 
  -1   1   2      468.86      549.69      4.11 o 
   0   1   2       81.47       97.07      3.35 o 
   1   1   2      162.45      186.35      3.77 o 
   2   1   2      903.28      809.88      8.27 o 
   3   1   2     1479.26     1415.98     20.10 o 
   4   1   2       71.23       68.65      6.13 o 
   5   1   2       36.83       47.54      6.26 o 
   6   1   2      337.63      338.80     12.95 o 
  -7   2   2        1.71        3.78      6.32 o 
  -6   2   2       78.46      104.78     13.78 o 
  -5   2   2       40.31       25.00      3.79 o 
  -4   2   2        0.60       42.62      4.62 o 
  -3   2   2     1545.71     1442.57     16.02 o 
  -2   2   2      336.66      470.76     14.21 o 
  -1   2   2      235.22      252.55      3.30 o 
   0   2   2      295.03      372.50      4.24 o 
   1   2   2        2.70       11.60      0.97 o 
   2   2   2       57.66       94.94      2.99 o 
   3   2   2      333.67      293.30      8.79 o 
   4   2   2      804.67      820.84     40.88 o 
   5   2   2        6.02       18.43      5.02 o 
   6   2   2      124.92      105.21     12.95 o 
  -7   3   2       27.41       28.19     10.58 o 
  -6   3   2       62.47       67.90      7.78 o 
  -5   3   2      135.55      123.93      5.88 o 
  -4   3   2     1525.96     1544.61     14.89 o 
  -3   3   2       54.80       41.48      3.42 o 
  -2   3   2      718.97      601.29      9.03 o 
  -1   3   2     3882.11     3711.42     19.37 o 
   0   3   2      138.41      146.90      2.37 o 
   1   3   2     1028.45     1033.44      8.10 o 
   2   3   2     8566.61     8861.07     54.37 o 
   3   3   2       40.51       36.41      2.65 o 
   4   3   2        0.08       -1.88      2.89 o 
   5   3   2     1919.65     1969.70     28.94 o 
   6   3   2       26.11       19.67      6.73 o 
  -7   4   2      101.65       95.66     15.82 o 
  -6   4   2      304.63      293.37     15.39 o 
  -5   4   2       32.31       30.30      4.86 o 
  -4   4   2      315.25      320.28     11.76 o 
  -3   4   2      292.47      257.53      6.56 o 
  -2   4   2       68.69       76.48      3.22 o 
  -1   4   2     1045.29      941.36      7.08 o 
   0   4   2      309.32      419.44      4.31 o 
   1   4   2     1047.54     1027.52      7.84 o 
   2   4   2     1182.80     1188.87      9.52 o 
   3   4   2       67.56       60.99      3.26 o 
   4   4   2       43.61       50.97      5.27 o 
   5   4   2       67.77       76.68      6.30 o 
   6   4   2      133.04      118.75     12.55 o 
  -7   5   2      189.38      152.95     15.64 o 
  -6   5   2        0.00        9.33      8.33 o 
  -5   5   2      325.74      293.55     10.97 o 
  -4   5   2      614.13      643.33     11.62 o 
  -3   5   2     1328.26     1390.83     14.10 o 
  -2   5   2      686.06      667.13      9.41 o 
  -1   5   2     7472.65     7899.14     98.78 o 
   0   5   2     8523.73     9101.42     47.94 o 
   1   5   2       12.22       10.40      1.39 o 
   2   5   2     2081.53     2144.10     20.52 o 
   3   5   2        3.16        1.63      1.91 o 
   4   5   2       89.23       88.77      8.93 o 
   5   5   2      344.32      345.19     10.32 o 
   6   5   2      141.66      137.40     13.16 o 
  -7   6   2       47.15       53.62     12.88 o 
  -6   6   2      354.37      333.68     19.82 o 
  -5   6   2        1.00        5.72      3.22 o 
  -4   6   2      953.88      953.45     14.50 o 
  -3   6   2     3339.44     3128.15     34.09 o 
  -2   6   2     1143.55     1122.03     15.64 o 
  -1   6   2      885.30      736.56      8.65 o 
   0   6   2     6402.95     6458.35     31.75 o 
   1   6   2       74.47       77.96      2.41 o 
   2   6   2      122.29      139.71      4.83 o 
   3   6   2      596.76      565.11      9.67 o 
   4   6   2      129.67      139.81      6.62 o 
   5   6   2       16.36       14.13      5.74 o 
   6   6   2       86.17       97.45     10.39 o 
  -6   7   2        2.26       13.02      8.23 o 
  -5   7   2       86.21      104.75      7.78 o 
  -4   7   2     1059.49      991.60     15.01 o 
  -3   7   2      100.48      106.96      4.80 o 
  -2   7   2     1454.14     1510.71     16.02 o 
  -1   7   2     5087.41     5178.60     55.16 o 
   0   7   2     1393.38     1552.93     10.92 o 
   1   7   2     2847.39     3193.54     18.90 o 
   2   7   2     1847.38     1907.83     13.71 o 
   3   7   2      478.36      423.41      7.35 o 
   4   7   2      611.40      631.90     12.52 o 
   5   7   2      157.74      162.24     16.51 o 
   6   7   2        4.38       -2.15      7.86 o 
  -6   8   2      321.30      314.30     19.99 o 
  -5   8   2       71.95       71.67      5.95 o 
  -4   8   2      116.60      122.59      5.90 o 
  -3   8   2     2450.71     2437.30     34.28 o 
  -2   8   2      157.54      210.54      5.76 o 
  -1   8   2       16.74       18.17      2.04 o 
   0   8   2      419.21      433.14      5.36 o 
   1   8   2      707.88      757.44      7.69 o 
   2   8   2      100.84       76.44      3.14 o 
   3   8   2      106.40       90.79      4.09 o 
   4   8   2      306.71      324.36      9.57 o 
   5   8   2       74.26       72.65      8.88 o 
   6   8   2       37.83       47.42      8.98 o 
  -6   9   2        0.23        2.89      7.40 o 
  -5   9   2      345.19      355.63     10.61 o 
  -4   9   2      617.76      595.80     11.76 o 
  -3   9   2        0.46        4.38      2.38 o 
  -2   9   2      378.60      337.25      7.47 o 
  -1   9   2     5146.16     5050.74     27.61 o 
   0   9   2        4.89        6.61      1.35 o 
   1   9   2     1775.46     1844.12     13.65 o 
   2   9   2     1011.15     1041.11     10.02 o 
   3   9   2       56.73       61.82      5.72 o 
   4   9   2       32.14       19.84      5.34 o 
   5   9   2      157.18      154.18     11.92 o 
   6   9   2        3.31       -1.68      6.65 o 
  -6  10   2      325.88      306.85     20.24 o 
  -5  10   2       76.39       88.46      7.82 o 
  -4  10   2       20.49       25.94      3.79 o 
  -3  10   2      945.67      962.19     14.31 o 
  -2  10   2     1522.83     1696.67     18.65 o 
  -1  10   2       30.26       47.11      4.88 o 
   0  10   2      697.55      672.30      8.35 o 
   1  10   2     2134.47     2088.39     15.25 o 
   2  10   2       28.78       38.52      2.63 o 
   3  10   2      129.59      116.64      4.70 o 
   4  10   2      139.80      141.36      9.61 o 
   5  10   2       63.15       63.98     10.50 o 
  -6  11   2        0.26        2.09      7.13 o 
  -5  11   2       17.73       13.63      4.19 o 
  -4  11   2       30.21       23.90      4.49 o 
  -3  11   2       59.62       52.15      4.42 o 
  -2  11   2      275.64      288.31      7.38 o 
  -1  11   2      450.25      536.63     11.65 o 
   0  11   2      198.19      232.42      5.10 o 
   1  11   2      360.79      400.24      8.15 o 
   2  11   2      835.10      854.54      9.62 o 
   3  11   2      237.27      226.12      6.32 o 
   4  11   2        0.05       -0.68      4.29 o 
   5  11   2       67.73       68.02      9.43 o 
  -6  12   2       92.82      114.78     15.33 o 
  -5  12   2       11.77       14.97      4.24 o 
  -4  12   2        9.10        9.40      3.27 o 
  -3  12   2      311.67      313.96     10.74 o 
  -2  12   2        9.22       14.84      2.97 o 
  -1  12   2      101.85      102.34      5.62 o 
   0  12   2     1094.07     1150.77     12.26 o 
   1  12   2       12.04       10.43      2.11 o 
   2  12   2        0.85        7.22      2.03 o 
   3  12   2      496.11      521.31      9.34 o 
   4  12   2      205.23      209.64     12.64 o 
   5  12   2        9.54       10.57      6.44 o 
  -6  13   2        1.83        6.93      7.94 o 
  -5  13   2       42.09       55.89      8.40 o 
  -4  13   2      238.12      245.98      8.45 o 
  -3  13   2       45.13       56.38      7.90 o 
  -2  13   2       81.30       66.83      4.77 o 
  -1  13   2       22.11       11.58      3.30 o 
   0  13   2     1162.50     1144.72     12.65 o 
   1  13   2       45.24       57.80      4.27 o 
   2  13   2      206.55      218.58      7.85 o 
   3  13   2      284.55      262.09      8.58 o 
   4  13   2        0.23       -4.32      4.63 o 
   5  13   2      367.64      391.15     29.04 o 
  -5  14   2       42.37       55.34      7.59 o 
  -4  14   2       16.15       17.78      3.95 o 
  -3  14   2       21.24       24.81      3.86 o 
  -2  14   2       45.81       21.46      3.39 o 
  -1  14   2       13.94       30.03      4.58 o 
   0  14   2        3.20        5.09      2.51 o 
   1  14   2       94.48       76.35      5.57 o 
   2  14   2      659.12      627.87      9.05 o 
   3  14   2       78.18       66.09      8.80 o 
   4  14   2      129.29      144.71     10.57 o 
   5  14   2      101.30      118.77     11.73 o 
  -5  15   2       31.46       34.18      6.50 o 
  -4  15   2       59.48       88.30     12.30 o 
  -3  15   2      311.86      291.92     22.34 o 
  -2  15   2       87.39       86.92      5.71 o 
  -1  15   2      593.92      617.56     14.48 o 
   0  15   2        5.65       29.99      3.71 o 
   1  15   2      164.73      173.55      5.54 o 
   2  15   2     2437.31     2480.39     24.07 o 
   3  15   2       23.73       35.34      5.02 o 
   4  15   2        6.40        6.71      5.79 o 
   5  15   2      372.05      375.78     35.32 o 
  -5  16   2       20.53       22.92      6.30 o 
  -4  16   2      145.70      122.27      7.39 o 
  -3  16   2       84.36       88.30      8.15 o 
  -2  16   2       24.02       29.69      5.09 o 
  -1  16   2       47.72       39.74      6.15 o 
   0  16   2      443.72      463.18     12.58 o 
   1  16   2       45.00       55.43      4.13 o 
   2  16   2      334.34      315.51      8.94 o 
   3  16   2       52.49       59.25      6.12 o 
   4  16   2       57.77       78.44      9.70 o 
  -5  17   2        1.19       -2.20      5.45 o 
  -4  17   2       77.59       73.83      8.80 o 
  -3  17   2        2.67       -0.94      3.29 o 
  -2  17   2        1.80       -3.99      2.66 o 
  -1  17   2      256.01      240.84      9.87 o 
   0  17   2       59.57       54.28     13.37 o 
   1  17   2        6.55        4.98      2.67 o 
   2  17   2       28.22       24.97      4.22 o 
   3  17   2       75.49       71.01     14.56 o 
   4  17   2       40.13       29.88     15.22 o 
  -4  18   2       24.68       16.28      4.87 o 
  -3  18   2      239.25      247.64      9.24 o 
  -2  18   2       22.77       21.82      5.36 o 
  -1  18   2       36.50       38.55      7.39 o 
   0  18   2      109.35      100.21     12.07 o 
   1  18   2      207.01      215.00      6.59 o 
   2  18   2        1.93        1.40      3.36 o 
   3  18   2        1.79       -2.81      4.01 o 
   4  18   2       80.56       80.24     11.69 o 
  -4  19   2      210.65      174.73      8.68 o 
  -3  19   2       23.68       22.32      4.82 o 
  -2  19   2      132.09      115.15      9.48 o 
  -1  19   2      365.69      326.49     12.18 o 
   0  19   2       38.37       27.08      5.60 o 
   1  19   2       88.75      100.72      6.48 o 
   2  19   2      243.98      235.30      8.75 o 
   3  19   2      152.08      135.96      8.03 o 
  -4  20   2        1.89        4.50      4.63 o 
  -3  20   2      407.33      410.18     12.22 o 
  -2  20   2      152.06      148.71     10.03 o 
  -1  20   2        1.27        4.75      4.29 o 
   0  20   2       71.48       51.94      7.16 o 
   1  20   2       52.11       47.04      6.86 o 
   2  20   2       50.88       51.21      5.88 o 
   3  20   2       86.22       85.33      7.62 o 
  -3  21   2        4.26       11.28      4.92 o 
  -2  21   2       32.08       36.22      8.41 o 
  -1  21   2      207.00      192.13     10.38 o 
   0  21   2       69.92       58.95      7.75 o 
   1  21   2       15.11       14.19      5.51 o 
   2  21   2       79.91       53.08      6.38 o 
   3  21   2        6.63        5.98      5.15 o 
  -3  22   2       75.86       75.87      7.78 o 
  -2  22   2       45.35       47.40      8.05 o 
  -1  22   2       17.02       14.48      5.71 o 
   0  22   2      204.92      234.13     11.36 o 
   1  22   2       47.34       71.91     11.97 o 
   2  22   2        0.58       -2.32      3.93 o 
  -2  23   2        2.57       -1.07      5.70 o 
  -1  23   2      130.11      105.18     10.11 o 
   0  23   2      181.25      155.92      9.99 o 
   1  23   2        0.71        5.95      5.90 o 
   0  24   2       16.11       10.16      6.15 o 
  -7   0   3      378.72      342.65     21.18 o 
  -6   0   3      329.74      365.61     12.89 o 
  -5   0   3       31.86       28.56      7.29 o 
  -4   0   3       67.89       57.86      5.49 o 
  -3   0   3      845.54      746.23     13.27 o 
  -2   0   3      916.29      915.58      9.91 o 
  -1   0   3     1168.90     1115.37     13.53 o 
   0   0   3       17.83       10.46      1.71 o 
   1   0   3      608.89      663.65     15.68 o 
   2   0   3       30.88       55.65      6.28 o 
   3   0   3      541.97      507.65     17.14 o 
   4   0   3     1160.00     1158.73     29.31 o 
   5   0   3       44.83       46.69      8.89 o 
   6   0   3       15.20       19.73      9.31 o 
  -7   1   3       48.42      105.78     11.11 o 
  -6   1   3       78.09       69.94      5.41 o 
  -5   1   3       46.27       45.30      5.76 o 
  -4   1   3      483.25      510.11      8.76 o 
  -3   1   3      763.87      751.42      9.38 o 
  -2   1   3      219.19      235.98      3.30 o 
  -1   1   3      181.64      267.84      4.76 o 
   0   1   3        4.82        3.87      1.01 o 
   1   1   3      843.31      970.75      8.28 o 
   2   1   3     1921.76     1890.03     19.89 o 
   3   1   3       21.78       11.94      3.69 o 
   4   1   3      209.62      206.82     13.23 o 
   5   1   3      471.90      456.50     14.59 o 
   6   1   3       81.27       84.86      8.64 o 
  -7   2   3        1.36       13.16      8.54 o 
  -6   2   3      249.84      238.28      7.74 o 
  -5   2   3       44.57       47.00      4.61 o 
  -4   2   3       16.57       10.15      2.90 o 
  -3   2   3      461.72      417.65      8.19 o 
  -2   2   3      194.34      162.18      2.75 o 
  -1   2   3     1391.88     1211.96     10.16 o 
   0   2   3       52.10       74.80      2.80 o 
   1   2   3       52.52      134.77      2.92 o 
   2   2   3       82.62       78.92      3.50 o 
   3   2   3       48.06       51.27      4.86 o 
   4   2   3       54.08       80.00     12.05 o 
   5   2   3       12.98       14.05      4.92 o 
   6   2   3       32.49       39.50      7.23 o 
  -7   3   3      185.51      159.21     15.99 o 
  -6   3   3        0.28       10.07      4.17 o 
  -5   3   3       14.57       11.64      3.52 o 
  -4   3   3      875.26      798.86     13.11 o 
  -3   3   3       36.61       44.45      3.60 o 
  -2   3   3       17.05       49.52      3.22 o 
  -1   3   3     3533.11     3234.87     20.97 o 
   0   3   3       73.70      114.35      2.90 o 
   1   3   3     2353.78     2546.27     16.78 o 
   2   3   3       62.18       55.86      8.65 o 
   3   3   3      138.32      167.48     14.54 o 
   4   3   3      320.88      331.25     11.17 o 
   5   3   3        6.79        6.17      4.47 o 
   6   3   3       49.20       56.44      9.34 o 
  -7   4   3        0.35       -1.44      7.43 o 
  -6   4   3      526.45      505.82     15.53 o 
  -5   4   3      163.74      158.62      7.21 o 
  -4   4   3       11.61       17.94      3.17 o 
  -3   4   3      746.97      708.26     11.13 o 
  -2   4   3     1091.00     1157.33      9.25 o 
  -1   4   3      122.36       88.08      2.70 o 
   0   4   3      652.83      706.05      6.48 o 
   1   4   3     6359.46     6619.09     77.64 o 
   2   4   3      245.63      228.26      5.28 o 
   3   4   3      724.26      641.81     13.92 o 
   4   4   3      843.54      851.59     17.66 o 
   5   4   3      624.39      607.36     16.39 o 
   6   4   3      169.42      159.37     13.00 o 
  -7   5   3       50.39       41.78     11.82 o 
  -6   5   3       14.43       21.12      6.87 o 
  -5   5   3        3.12       10.24      3.79 o 
  -4   5   3      368.61      377.98     14.61 o 
  -3   5   3       32.10       75.49      4.32 o 
  -2   5   3      862.57      987.00     11.68 o 
  -1   5   3     1585.24     1527.83     13.92 o 
   0   5   3     1175.00     1056.94      8.54 o 
   1   5   3      245.44      310.60      4.53 o 
   2   5   3      437.35      432.98      5.27 o 
   3   5   3      347.71      375.28     10.69 o 
   4   5   3        6.13        7.82      3.42 o 
   5   5   3      372.30      349.80     10.91 o 
   6   5   3        4.74       11.95      6.79 o 
  -7   6   3        2.10        4.18      7.90 o 
  -6   6   3      171.04      242.74     28.19 o 
  -5   6   3      509.38      474.16     11.38 o 
  -4   6   3      249.67      261.86     10.52 o 
  -3   6   3     3188.36     3158.62     42.77 o 
  -2   6   3     3469.16     3750.90     21.86 o 
  -1   6   3      180.58      231.84      4.92 o 
   0   6   3     3315.27     3192.06     18.64 o 
   1   6   3     3374.70     3288.54     19.60 o 
   2   6   3      550.20      567.83      8.08 o 
   3   6   3      777.60      735.31     12.91 o 
   4   6   3      262.94      261.37      8.79 o 
   5   6   3       34.14       28.47      5.15 o 
  -6   7   3      149.78      172.47     22.05 o 
  -5   7   3        2.40       21.36      4.18 o 
  -4   7   3      901.49      871.78     17.69 o 
  -3   7   3       72.90       98.23      4.77 o 
  -2   7   3        0.48       18.94      3.17 o 
  -1   7   3     3934.73     4174.77     26.68 o 
   0   7   3      440.79      325.36      4.75 o 
   1   7   3      122.25      116.46      3.21 o 
   2   7   3     1573.34     1613.12     12.65 o 
   3   7   3       75.29       79.63      5.19 o 
   4   7   3       83.93       69.84      8.07 o 
   5   7   3       50.10       48.96      7.89 o 
  -6   8   3      132.32      149.26     14.02 o 
  -5   8   3        2.67       13.11      4.01 o 
  -4   8   3       11.40        9.04      3.06 o 
  -3   8   3      126.50      103.23      4.94 o 
  -2   8   3      401.89      413.82     10.56 o 
  -1   8   3      388.69      327.10      5.63 o 
   0   8   3     1710.20     1721.71     12.61 o 
   1   8   3     1296.08     1275.26     10.89 o 
   2   8   3      675.07      680.02      7.90 o 
   3   8   3        6.15        9.84      3.03 o 
   4   8   3      704.74      729.46     14.34 o 
   5   8   3       23.05       15.41      6.16 o 
  -6   9   3        0.93       10.99      5.70 o 
  -5   9   3       97.75      104.30      7.10 o 
  -4   9   3      402.38      394.06      9.88 o 
  -3   9   3      113.75      153.73      6.24 o 
  -2   9   3      510.18      468.06     11.55 o 
  -1   9   3     4441.55     4381.10     35.37 o 
   0   9   3     1650.13     1656.31     12.68 o 
   1   9   3       50.72       39.83      2.50 o 
   2   9   3     2517.08     2461.38     19.42 o 
   3   9   3       99.83       95.90      7.61 o 
   4   9   3        5.69        3.39      3.43 o 
   5   9   3      180.49      175.13     11.40 o 
  -6  10   3      210.42      237.44     12.14 o 
  -5  10   3        7.04        5.34      3.59 o 
  -4  10   3        3.35       10.62      3.30 o 
  -3  10   3     1287.80     1310.95     17.38 o 
  -2  10   3        3.88        5.12      2.19 o 
  -1  10   3       13.51       72.70      5.22 o 
   0  10   3      327.10      281.32      4.90 o 
   1  10   3      255.90      221.14      4.66 o 
   2  10   3       66.82       84.47      4.36 o 
   3  10   3        3.44        3.07      2.93 o 
   4  10   3      234.96      245.39     11.78 o 
   5  10   3        7.97        4.54      6.02 o 
  -6  11   3      179.61      169.79     21.93 o 
  -5  11   3        6.98       19.53      4.36 o 
  -4  11   3      218.66      182.52      7.22 o 
  -3  11   3      708.77      684.47     12.43 o 
  -2  11   3        0.21        0.50      2.11 o 
  -1  11   3       91.94      114.86      3.93 o 
   0  11   3       11.20        7.46      1.65 o 
   1  11   3       52.97       63.01      4.78 o 
   2  11   3      477.69      475.28      7.34 o 
   3  11   3      277.89      271.16      8.51 o 
   4  11   3       34.14       28.02      6.40 o 
   5  11   3       49.76       57.99      9.20 o 
  -6  12   3       25.34       62.56      8.42 o 
  -5  12   3      242.42      221.52      9.53 o 
  -4  12   3       95.33       96.63      6.63 o 
  -3  12   3       51.62       77.31      5.48 o 
  -2  12   3        1.29       -2.72      2.02 o 
  -1  12   3       11.77       11.97      2.29 o 
   0  12   3       88.92       79.61      3.36 o 
   1  12   3        1.07        2.19      1.88 o 
   2  12   3      133.21      112.64      4.41 o 
   3  12   3       34.80       42.55      4.80 o 
   4  12   3       68.09       78.27      9.04 o 
   5  12   3      125.00      129.58     11.92 o 
  -6  13   3       39.76       51.59      8.22 o 
  -5  13   3        8.84       13.42      5.82 o 
  -4  13   3      151.80      172.38      7.38 o 
  -3  13   3        5.18       21.19      3.64 o 
  -2  13   3       15.92       17.02      3.30 o 
  -1  13   3      635.66      624.27     26.08 o 
   0  13   3       51.66       45.30      2.99 o 
   1  13   3       13.21       22.17      2.62 o 
   2  13   3      111.21      116.92      4.36 o 
   3  13   3       17.50       21.81      3.58 o 
   4  13   3       33.57       23.01      6.55 o 
   5  13   3      180.66      216.60     19.18 o 
  -5  14   3       15.60       10.70      4.25 o 
  -4  14   3        0.03        4.20      3.48 o 
  -3  14   3        0.71       -0.90      2.60 o 
  -2  14   3      301.90      313.44     10.28 o 
  -1  14   3       11.25       25.99      3.69 o 
   0  14   3       43.50       52.70      3.32 o 
   1  14   3      434.97      444.34      7.48 o 
   2  14   3        1.06       -1.43      2.45 o 
   3  14   3       31.42       27.71      4.71 o 
   4  14   3      131.45      134.27     11.35 o 
  -5  15   3        7.74       11.02      4.66 o 
  -4  15   3      420.34      444.64     11.84 o 
  -3  15   3       19.49       31.23      4.45 o 
  -2  15   3       30.57       28.06      5.16 o 
  -1  15   3       43.25       71.79      6.69 o 
   0  15   3       13.43        9.54      2.69 o 
   1  15   3      410.05      410.31     10.55 o 
   2  15   3       93.66      127.03      5.88 o 
   3  15   3        0.57        5.25      3.72 o 
   4  15   3       25.77       28.16     12.22 o 
  -5  16   3       45.81       43.64      6.10 o 
  -4  16   3       14.47       20.79      4.58 o 
  -3  16   3      352.68      336.83     10.02 o 
  -2  16   3      184.73      185.48      9.14 o 
  -1  16   3        0.97       -1.70      3.51 o 
   0  16   3       59.91       49.12      4.03 o 
   1  16   3       28.52       32.99      3.26 o 
   2  16   3       74.21       62.37      4.87 o 
   3  16   3       65.77       72.29     13.49 o 
   4  16   3      118.28       96.41     10.59 o 
  -5  17   3       27.02       19.00      5.32 o 
  -4  17   3      100.27       81.40      6.93 o 
  -3  17   3       66.86       86.40      6.59 o 
  -2  17   3        1.44        3.37      4.35 o 
  -1  17   3      123.23      129.04      7.91 o 
   0  17   3      326.17      310.81      9.12 o 
   1  17   3       63.97       64.59      4.22 o 
   2  17   3       41.49       46.49      5.45 o 
   3  17   3      101.27      104.37      8.93 o 
   4  17   3        1.40       -0.26      6.25 o 
  -4  18   3       13.73        8.54      4.32 o 
  -3  18   3      134.63      134.96      7.84 o 
  -2  18   3       33.32       30.95      5.96 o 
  -1  18   3        7.04       12.11      5.60 o 
   0  18   3      352.96      357.80     10.10 o 
   1  18   3       55.69       63.34      4.46 o 
   2  18   3       32.92       24.16      5.91 o 
   3  18   3      125.32      114.54      8.24 o 
  -4  19   3      126.11      142.73      9.68 o 
  -3  19   3      106.63      122.23      7.83 o 
  -2  19   3      117.37      139.00      9.76 o 
  -1  19   3      744.34      754.63     18.59 o 
   0  19   3       32.59       34.28      6.16 o 
   1  19   3      108.04      132.98      6.84 o 
   2  19   3      756.90      763.10     29.99 o 
   3  19   3        5.80        2.45      4.66 o 
  -4  20   3        8.20        8.40      4.78 o 
  -3  20   3       79.72       78.51      9.95 o 
  -2  20   3      106.35       95.38      9.43 o 
  -1  20   3       19.17       39.66      6.83 o 
   0  20   3        8.33        5.93      5.08 o 
   1  20   3      261.01      261.62      9.11 o 
   2  20   3        5.13       28.31      5.36 o 
  -3  21   3       31.71       24.84      7.26 o 
  -2  21   3       12.95       16.25      6.32 o 
  -1  21   3      310.64      328.89     13.52 o 
   0  21   3       97.16       94.19      9.10 o 
   1  21   3       10.17        8.63      5.76 o 
   2  21   3       70.29       75.21      9.34 o 
  -2  22   3        1.98       -2.90      5.34 o 
  -1  22   3        0.02        0.21      5.88 o 
   0  22   3       79.98       74.09     12.43 o 
   1  22   3       81.79       80.46      9.28 o 
  -1  23   3       63.45       76.77      9.81 o 
   0  23   3       85.57       94.75     17.45 o 
  -6   0   4      301.42      279.65     16.44 o 
  -5   0   4      269.60      258.34     10.12 o 
  -4   0   4      251.18      210.15      8.15 o 
  -3   0   4      412.54      367.99      8.77 o 
  -2   0   4      619.98      585.57      9.85 o 
  -1   0   4     3830.55     4318.52     68.15 o 
   0   0   4      199.74      170.43      5.50 o 
   1   0   4      576.09      636.55     10.29 o 
   2   0   4      166.26      204.09     10.81 o 
   3   0   4      389.74      416.69     16.72 o 
   4   0   4      256.41      273.32     15.40 o 
   5   0   4        8.13        0.61      6.93 o 
  -6   1   4        3.00        6.68      3.94 o 
  -5   1   4      207.95      197.21      6.40 o 
  -4   1   4      771.76      778.47     11.42 o 
  -3   1   4      238.43      214.86      4.79 o 
  -2   1   4      534.89      518.43      5.03 o 
  -1   1   4      670.42      609.66      7.51 o 
   0   1   4        1.69       19.42      3.29 o 
   1   1   4      162.18      166.58      3.70 o 
   2   1   4        0.97       23.79      3.69 o 
   3   1   4      111.56      104.06      6.80 o 
   4   1   4        1.73        1.06      3.61 o 
   5   1   4       29.54       33.52      7.37 o 
  -6   2   4      139.39      121.81      7.56 o 
  -5   2   4      351.54      318.32     13.63 o 
  -4   2   4       62.40      112.17      4.74 o 
  -3   2   4      170.43      166.22      4.25 o 
  -2   2   4     1882.49     1939.44     11.85 o 
  -1   2   4      375.80      366.00      5.78 o 
   0   2   4       17.58       10.61      1.62 o 
   1   2   4      590.91      621.91      7.20 o 
   2   2   4     2110.45     1986.36     42.07 o 
   3   2   4        0.89        9.36      3.57 o 
   4   2   4      135.62      155.36      8.65 o 
   5   2   4      173.13      174.26     13.94 o 
  -6   3   4       64.09       66.85      9.44 o 
  -5   3   4      133.06      142.54      6.66 o 
  -4   3   4     2435.40     2432.96     21.41 o 
  -3   3   4        6.84       22.23      2.94 o 
  -2   3   4      569.61      485.15      6.47 o 
  -1   3   4     3394.45     3458.45     22.92 o 
   0   3   4      136.82      126.85      3.52 o 
   1   3   4       25.77       31.39      2.26 o 
   2   3   4     1170.32     1255.75     19.32 o 
   3   3   4       81.29       82.74      6.48 o 
   4   3   4        0.10       -2.42      4.07 o 
   5   3   4      147.76      143.42      9.72 o 
  -7   4   4        1.99       11.22      9.21 o 
  -6   4   4       51.37       54.61      9.85 o 
  -5   4   4       43.23       74.97      7.84 o 
  -4   4   4      338.47      338.80     11.51 o 
  -3   4   4        2.85       18.92      2.17 o 
  -2   4   4      500.25      565.32      6.56 o 
  -1   4   4      428.80      416.16      6.36 o 
   0   4   4       74.90      166.86      4.41 o 
   1   4   4      965.92     1026.75     10.05 o 
   2   4   4       85.25       94.56      6.72 o 
   3   4   4       15.27       15.97      4.00 o 
   4   4   4      759.75      729.88     25.92 o 
   5   4   4       34.06       38.54      8.95 o 
  -6   5   4      151.40      159.39      9.79 o 
  -5   5   4      114.49      130.48      6.57 o 
  -4   5   4      518.60      495.66     17.03 o 
  -3   5   4      170.34      196.65      6.14 o 
  -2   5   4      382.58      437.00      5.76 o 
  -1   5   4     3146.25     3117.20     21.61 o 
   0   5   4     2233.56     2323.81     15.38 o 
   1   5   4      130.49      137.06      3.48 o 
   2   5   4     1466.79     1472.63     48.98 o 
   3   5   4      240.08      211.88      9.01 o 
   4   5   4      103.82      106.50      8.24 o 
   5   5   4       49.66       42.93      5.81 o 
  -6   6   4      226.62      199.62      8.64 o 
  -5   6   4       67.69       84.10     11.59 o 
  -4   6   4       53.32       53.42      5.54 o 
  -3   6   4      537.35      533.83     12.09 o 
  -2   6   4        1.72       55.99      2.98 o 
  -1   6   4      153.88      215.73      5.95 o 
   0   6   4      780.62      691.50      8.29 o 
   1   6   4     2069.85     2076.34     14.93 o 
   2   6   4      137.77      132.65      4.56 o 
   3   6   4       36.71       39.14      4.49 o 
   4   6   4      403.56      390.50     11.03 o 
   5   6   4       27.50       27.91      6.17 o 
  -6   7   4      150.70      211.28     23.80 o 
  -5   7   4      103.94      140.74      8.92 o 
  -4   7   4      330.00      286.88      8.47 o 
  -3   7   4      331.22      352.51      9.60 o 
  -2   7   4      177.80      214.09      4.35 o 
  -1   7   4     2056.77     2089.37     16.82 o 
   0   7   4       48.18       54.88      2.57 o 
   1   7   4       36.51       34.22      2.46 o 
   2   7   4     1339.93     1374.25     14.47 o 
   3   7   4     1042.56      992.58     26.39 o 
   4   7   4       27.32       36.37      5.68 o 
   5   7   4       49.18       42.87      6.11 o 
  -6   8   4       15.13       40.81      8.05 o 
  -5   8   4      403.17      425.19     20.95 o 
  -4   8   4       68.77       80.23      6.86 o 
  -3   8   4       56.78       65.87      4.50 o 
  -2   8   4      465.21      451.27      8.67 o 
  -1   8   4      712.92      659.93      8.62 o 
   0   8   4        0.49        3.29      1.41 o 
   1   8   4     1268.73     1339.00     11.81 o 
   2   8   4     2102.28     2123.17     19.18 o 
   3   8   4      134.37      124.37      6.37 o 
   4   8   4      531.79      512.93     22.08 o 
   5   8   4      470.70      482.89     17.99 o 
  -6   9   4        3.12        2.62      4.63 o 
  -5   9   4       19.06       25.76      4.78 o 
  -4   9   4      210.67      194.90      7.34 o 
  -3   9   4        4.79        0.61      2.27 o 
  -2   9   4      800.54      764.80     10.68 o 
  -1   9   4      548.47      497.95      7.62 o 
   0   9   4       79.11       81.06      3.03 o 
   1   9   4      212.74      178.99      4.43 o 
   2   9   4      232.29      222.57      6.18 o 
   3   9   4       24.03       17.10      3.87 o 
   4   9   4        8.45        3.91      3.79 o 
   5   9   4      202.08      193.74     12.55 o 
  -6  10   4        7.79       13.15      4.84 o 
  -5  10   4      164.19      180.21     15.41 o 
  -4  10   4        0.49        8.90      3.28 o 
  -3  10   4        4.10        4.85      2.52 o 
  -2  10   4      515.82      479.46     10.31 o 
  -1  10   4      282.87      271.87      5.82 o 
   0  10   4       88.65       71.57      3.09 o 
   1  10   4      833.68      819.96     15.65 o 
   2  10   4      315.30      284.58     10.41 o 
   3  10   4       17.11       16.30      4.70 o 
   4  10   4      143.53      142.34     10.70 o 
   5  10   4      147.00      160.88     18.66 o 
  -6  11   4        2.31       21.49      5.33 o 
  -5  11   4       78.79       81.74      6.68 o 
  -4  11   4      434.20      382.61     10.24 o 
  -3  11   4       15.33        6.73      2.81 o 
  -2  11   4        7.00        3.15      2.60 o 
  -1  11   4      149.08      153.70      4.72 o 
   0  11   4        0.82        1.41      1.58 o 
   1  11   4       26.64       33.67      2.82 o 
   2  11   4      177.13      170.68      5.63 o 
   3  11   4        2.45        2.28      3.33 o 
   4  11   4      189.76      166.32     10.73 o 
  -6  12   4      380.96      392.62     17.88 o 
  -5  12   4        5.34        0.79      3.70 o 
  -4  12   4        8.65        3.37      4.64 o 
  -3  12   4      247.91      233.25      7.74 o 
  -2  12   4      502.44      460.27     10.59 o 
  -1  12   4       40.16       47.04      4.33 o 
   0  12   4      270.14      239.79      6.01 o 
   1  12   4      215.45      225.44      5.34 o 
   2  12   4       70.36       48.81      4.04 o 
   3  12   4       83.52       75.33      6.13 o 
   4  12   4      264.17      266.12     15.55 o 
  -5  13   4       55.25       49.89      6.05 o 
  -4  13   4      460.05      403.45     10.97 o 
  -3  13   4       77.99       87.12      5.77 o 
  -2  13   4       62.62      107.84      7.45 o 
  -1  13   4      718.88      677.45     20.13 o 
   0  13   4      125.02      139.61      5.69 o 
   1  13   4        7.61       21.31      2.74 o 
   2  13   4       59.68       63.14      5.47 o 
   3  13   4       16.91        8.58      4.84 o 
   4  13   4       53.97       41.45      7.97 o 
  -5  14   4       43.43       33.78      5.71 o 
  -4  14   4       75.59       72.65      6.33 o 
  -3  14   4      107.24      100.91      7.80 o 
  -2  14   4       68.19       41.78      8.27 o 
  -1  14   4      137.09      141.62      6.56 o 
   0  14   4      162.29      153.69      5.39 o 
   1  14   4       24.36       22.37      2.85 o 
   2  14   4       24.80       15.14      3.22 o 
   3  14   4       18.64        9.94      4.17 o 
   4  14   4      127.72      145.45     11.72 o 
  -5  15   4       74.27       92.17      7.62 o 
  -4  15   4      549.50      578.05     13.59 o 
  -3  15   4      133.90      125.60      9.63 o 
  -2  15   4        9.34       -0.11      3.90 o 
  -1  15   4      249.81      238.63      9.04 o 
   0  15   4        9.95        7.59      2.71 o 
   1  15   4       39.69       32.86      3.28 o 
   2  15   4       73.07       68.82      5.89 o 
   3  15   4       19.61       18.05      5.95 o 
   4  15   4        2.03        0.17      6.07 o 
  -5  16   4       91.19       81.33      7.52 o 
  -4  16   4       22.06       49.17      5.78 o 
  -3  16   4      142.34      145.73      7.16 o 
  -2  16   4      291.42      306.94     11.86 o 
  -1  16   4       55.29       64.55      5.61 o 
   0  16   4       57.88       51.29      5.29 o 
   1  16   4      377.69      372.37     17.06 o 
   2  16   4        7.12        5.06      3.30 o 
   3  16   4       12.86       12.47      6.16 o 
  -4  17   4       72.48       87.37      9.57 o 
  -3  17   4      196.44      192.78      8.16 o 
  -2  17   4       26.67       40.61      6.30 o 
  -1  17   4      889.47      878.83     25.55 o 
   0  17   4      203.36      235.92      8.35 o 
   1  17   4       87.13      105.51     12.31 o 
   2  17   4      245.71      237.49      8.70 o 
   3  17   4       37.81       37.97      8.52 o 
  -4  18   4       23.74       23.08      6.73 o 
  -3  18   4        8.13       11.01      5.76 o 
  -2  18   4       57.37       71.33      8.13 o 
  -1  18   4      177.90      162.80     15.77 o 
   0  18   4       21.19       26.75      6.20 o 
   1  18   4       94.74      104.26      7.03 o 
   2  18   4      108.04      113.76     19.72 o 
   3  18   4       54.53       53.13      8.19 o 
  -4  19   4      118.00      135.21      9.09 o 
  -3  19   4       38.58       39.57     13.33 o 
  -2  19   4      202.20      184.66     10.44 o 
  -1  19   4        0.61        0.20      4.37 o 
   0  19   4       33.78       42.24      5.65 o 
   1  19   4       89.30       84.61      7.03 o 
   2  19   4       15.61       34.88      9.98 o 
  -3  20   4       20.22       20.61      6.69 o 
  -2  20   4      115.54      128.85     10.76 o 
  -1  20   4       28.81       46.70      7.42 o 
   0  20   4       22.73       29.69      5.18 o 
   1  20   4      192.13      211.86     24.43 o 
   2  20   4      330.39      326.94     14.00 o 
  -3  21   4        6.56        2.53      6.26 o 
  -2  21   4       30.23       26.76     10.16 o 
  -1  21   4      152.04      148.18     26.74 o 
   0  21   4      152.63      170.23     10.36 o 
   1  21   4       16.35       24.10      9.41 o 
  -2  22   4      122.62      126.41     16.83 o 
  -1  22   4        0.13       -1.19      5.48 o 
   0  22   4       45.59       44.97     16.76 o 
  -6   0   5      299.02      305.75     18.01 o 
  -5   0   5      678.47      612.29     23.89 o 
  -4   0   5       17.70       41.85      8.13 o 
  -3   0   5      861.50      825.19     15.23 o 
  -2   0   5     4007.23     4116.98     39.60 o 
  -1   0   5      107.26      115.67      5.83 o 
   0   0   5      147.65      134.12      5.77 o 
   1   0   5      316.11      282.94      7.59 o 
   2   0   5      146.52      144.02     10.23 o 
   3   0   5       92.39      117.19     11.49 o 
   4   0   5      226.64      210.81     14.36 o 
   5   0   5       16.79       21.23      8.35 o 
  -6   1   5       68.35       63.41     10.52 o 
  -5   1   5       47.70      115.79     10.82 o 
  -4   1   5     2707.34     2489.02     45.58 o 
  -3   1   5      349.24      366.97      5.86 o 
  -2   1   5      223.30      323.77      6.33 o 
  -1   1   5     2406.48     2452.54     19.06 o 
   0   1   5     1921.74     1789.37     15.35 o 
   1   1   5      501.05      449.22      6.75 o 
   2   1   5      155.10      151.65      7.44 o 
   3   1   5      438.10      427.46     27.12 o 
   4   1   5       79.68       68.06      9.07 o 
   5   1   5       32.46       24.39      9.46 o 
  -6   2   5       68.08       42.28      7.13 o 
  -5   2   5        2.93      124.98      8.97 o 
  -4   2   5       17.25      199.72      6.83 o 
  -3   2   5       25.84       37.50      2.55 o 
  -2   2   5      715.04      720.87     12.87 o 
  -1   2   5      329.56      352.66      6.65 o 
   0   2   5       12.58       55.28      3.16 o 
   1   2   5     1131.03     1061.90     10.89 o 
   2   2   5      328.14      298.43     10.95 o 
   3   2   5        3.62        5.57      3.65 o 
   4   2   5       23.36       21.81      7.84 o 
   5   2   5       19.17       12.21      5.66 o 
  -6   3   5       77.42       62.29      7.99 o 
  -5   3   5      450.58      473.32     16.88 o 
  -4   3   5       56.25       81.75      5.21 o 
  -3   3   5      526.39      514.64      7.10 o 
  -2   3   5      219.94      205.91      5.10 o 
  -1   3   5      497.18      498.37      7.58 o 
   0   3   5      135.76      128.28      4.02 o 
   1   3   5        0.22       -1.16      1.59 o 
   2   3   5      460.05      449.65     12.12 o 
   3   3   5        2.59        0.02      3.21 o 
   4   3   5       18.26       19.90      5.35 o 
   5   3   5       36.26       38.16      7.05 o 
  -6   4   5        2.44        2.18      4.83 o 
  -5   4   5      534.94      577.44     12.71 o 
  -4   4   5      450.03      428.95     17.29 o 
  -3   4   5      106.36      101.81      4.12 o 
  -2   4   5      394.65      386.04      8.63 o 
  -1   4   5     2081.50     2071.47     29.41 o 
   0   4   5      187.09      201.91      4.86 o 
   1   4   5      779.28      752.05     13.01 o 
   2   4   5      263.53      254.63      9.36 o 
   3   4   5       22.67       22.38      4.82 o 
   4   4   5      439.26      429.29     13.99 o 
   5   4   5       76.67       87.19      9.05 o 
  -6   5   5       86.79       66.35      8.27 o 
  -5   5   5       17.15       33.78      8.11 o 
  -4   5   5      307.23      309.95      8.64 o 
  -3   5   5      121.22      135.41      4.71 o 
  -2   5   5        0.00        3.56      1.76 o 
  -1   5   5      568.45      640.62      8.81 o 
   0   5   5       79.17       60.38      2.90 o 
   1   5   5      364.02      344.08      7.03 o 
   2   5   5       36.54       36.83      5.03 o 
   3   5   5      476.46      474.12     13.60 o 
   4   5   5      320.71      320.37     12.37 o 
   5   5   5       21.08       19.35      5.40 o 
  -6   6   5       21.95       13.33      9.31 o 
  -5   6   5      118.38      135.67      7.17 o 
  -4   6   5       13.92       13.34      3.40 o 
  -3   6   5       20.07       23.32      2.87 o 
  -2   6   5       42.45       57.48      3.32 o 
  -1   6   5        0.55       19.63      2.40 o 
   0   6   5       19.56       10.86      1.95 o 
   1   6   5      700.59      624.55      8.21 o 
   2   6   5      450.30      423.39     11.48 o 
   3   6   5        2.13       -1.05      3.15 o 
   4   6   5      416.68      405.67     11.87 o 
   5   6   5       92.31      101.68      9.20 o 
  -6   7   5        5.64       22.81      5.10 o 
  -5   7   5       24.72       37.83      4.96 o 
  -4   7   5      126.21      109.42      6.15 o 
  -3   7   5        0.82        3.05      2.12 o 
  -2   7   5      124.24      116.33      6.63 o 
  -1   7   5        1.08        1.18      1.68 o 
   0   7   5       73.04       60.44      3.57 o 
   1   7   5      158.50      141.86      5.14 o 
   2   7   5      370.01      347.48      9.16 o 
   3   7   5       45.48       71.90      5.86 o 
   4   7   5      242.26      236.19      9.56 o 
  -6   8   5      111.18      156.87     31.53 o 
  -5   8   5        8.11        6.04      3.73 o 
  -4   8   5      122.16      118.62      6.00 o 
  -3   8   5      175.68      184.43      5.77 o 
  -2   8   5      368.70      351.02     16.70 o 
  -1   8   5      102.69       78.50      3.85 o 
   0   8   5       10.91       88.04      4.05 o 
   1   8   5      385.58      435.66      9.63 o 
   2   8   5       77.15       92.82      5.68 o 
   3   8   5       66.57       42.29      5.02 o 
   4   8   5      145.65      137.16      7.92 o 
  -6   9   5      196.59      184.95     29.95 o 
  -5   9   5        0.13       -2.14      4.05 o 
  -4   9   5      417.99      431.31     16.84 o 
  -3   9   5       56.43      125.45      6.93 o 
  -2   9   5       19.31       10.04      2.99 o 
  -1   9   5      459.99      483.05      8.11 o 
   0   9   5      859.45      871.54     15.05 o 
   1   9   5       50.38       50.04      3.71 o 
   2   9   5      133.19      117.09      6.12 o 
   3   9   5      251.05      228.83      8.68 o 
   4   9   5       58.59       48.10      6.13 o 
  -6  10   5       57.22       55.93     12.47 o 
  -5  10   5       53.03       55.14      6.25 o 
  -4  10   5       15.51       21.11      5.36 o 
  -3  10   5      111.53       89.47      9.22 o 
  -2  10   5      217.10      218.46     13.07 o 
  -1  10   5       11.48       24.55      2.89 o 
   0  10   5       43.07       60.47      3.88 o 
   1  10   5      205.14      198.07      6.90 o 
   2  10   5       40.35       24.59      4.09 o 
   3  10   5        0.70       -3.21      3.52 o 
   4  10   5      167.28      149.40      8.70 o 
  -6  11   5       25.75       34.76      6.41 o 
  -5  11   5        0.64        3.17      3.92 o 
  -4  11   5      430.42      385.04     10.69 o 
  -3  11   5      201.71      175.91      7.14 o 
  -2  11   5      120.72       99.82      6.31 o 
  -1  11   5       76.38       95.17      5.58 o 
   0  11   5      109.42       94.60      4.50 o 
   1  11   5      110.68      107.88      5.56 o 
   2  11   5        2.32        3.31      3.15 o 
   3  11   5      488.62      458.13     12.70 o 
   4  11   5       29.79       38.86      6.21 o 
  -5  12   5      111.60      128.84      8.01 o 
  -4  12   5        1.85        5.67      3.62 o 
  -3  12   5      195.27      193.22      9.89 o 
  -2  12   5      394.05      377.77     16.13 o 
  -1  12   5        9.82       31.84      4.24 o 
   0  12   5        0.25        2.86      2.35 o 
   1  12   5      409.34      402.08      9.87 o 
   2  12   5        3.16       -0.07      4.99 o 
   3  12   5       44.94       56.96      6.12 o 
   4  12   5       10.22       -0.35      7.83 o 
  -5  13   5       53.87       63.73      6.76 o 
  -4  13   5      315.66      315.73      9.98 o 
  -3  13   5      186.64      150.24      8.78 o 
  -2  13   5       33.45       34.94      6.23 o 
  -1  13   5     1889.50     1954.39     62.64 o 
   0  13   5       94.53       83.49      4.88 o 
   1  13   5       46.43       50.69      5.03 o 
   2  13   5      303.91      285.70     11.42 o 
   3  13   5        8.28        7.64      4.49 o 
  -5  14   5      239.56      207.72      9.26 o 
  -4  14   5       91.21       94.82      7.19 o 
  -3  14   5       73.42       59.74      7.29 o 
  -2  14   5      442.34      418.03     14.16 o 
  -1  14   5     1715.84     1780.75     37.30 o 
   0  14   5       61.76       55.04      6.00 o 
   1  14   5      388.64      335.48      9.54 o 
   2  14   5      330.49      302.46     18.72 o 
   3  14   5        0.02       -2.54      5.07 o 
  -5  15   5       83.69       89.37      7.80 o 
  -4  15   5      145.65      141.77      8.20 o 
  -3  15   5      163.62      154.00     16.94 o 
  -2  15   5       21.61       25.13      4.68 o 
  -1  15   5        9.13       38.82      4.98 o 
   0  15   5      122.13      101.72      6.71 o 
   1  15   5        7.78       12.41      3.91 o 
   2  15   5       13.72        7.85      5.93 o 
   3  15   5       12.60        9.59      6.09 o 
  -4  16   5        9.96        5.39      4.15 o 
  -3  16   5       43.43       56.81     21.40 o 
  -2  16   5      241.61      261.61     27.44 o 
  -1  16   5       52.44       59.31      5.95 o 
   0  16   5       55.19       50.81      6.94 o 
   1  16   5      131.26      137.47      7.36 o 
   2  16   5      178.47      169.45      9.98 o 
   3  16   5        0.87       -1.88      7.94 o 
  -4  17   5      134.83      102.87      8.04 o 
  -3  17   5       81.67       75.34      8.63 o 
  -2  17   5       55.91       39.67      6.93 o 
  -1  17   5       54.60       58.71      6.00 o 
   0  17   5      261.66      253.16     11.38 o 
   1  17   5       58.73       64.24      7.58 o 
   2  17   5        2.64        2.98      5.01 o 
  -4  18   5       19.99       18.88      4.96 o 
  -3  18   5        3.08        5.29      5.57 o 
  -2  18   5      487.89      522.82     35.49 o 
  -1  18   5        6.46        9.26      4.29 o 
   0  18   5        1.68       -1.18      3.89 o 
   1  18   5      238.35      257.76     26.18 o 
   2  18   5       17.81       23.99      6.89 o 
  -3  19   5        2.81        7.29      5.81 o 
  -2  19   5      176.00      168.53     11.05 o 
  -1  19   5      118.38      102.33      7.79 o 
   0  19   5       32.20       27.57      5.27 o 
   1  19   5        4.98        3.11      5.47 o 
  -3  20   5        0.31        2.84      5.86 o 
  -2  20   5        7.28        6.87      5.88 o 
  -1  20   5       65.55       68.35      8.76 o 
   0  20   5        1.98       -0.67      4.46 o 
   1  20   5      133.08      174.46     11.74 o 
  -2  21   5       26.43       24.01      7.27 o 
  -1  21   5       42.11       46.32      8.03 o 
   0  21   5        0.34        0.16      4.75 o 
  -6   0   6       10.61       14.15      8.35 o 
  -5   0   6      383.03      317.22     18.50 o 
  -4   0   6       25.35       13.38      6.86 o 
  -3   0   6      439.18      410.37     17.21 o 
  -2   0   6     1468.79     1269.10     25.02 o 
  -1   0   6      701.77      684.67     13.68 o 
   0   0   6      149.91      110.62      5.87 o 
   1   0   6     1266.45     1158.14     27.65 o 
   2   0   6       15.14        5.45      4.82 o 
   3   0   6       60.62       64.74      9.73 o 
   4   0   6      138.74      159.77     15.40 o 
  -6   1   6       93.78       73.95      8.94 o 
  -5   1   6       72.45       51.95      7.32 o 
  -4   1   6       51.20       83.71      8.22 o 
  -3   1   6      146.59      141.67      5.13 o 
  -2   1   6       97.02       93.08      4.40 o 
  -1   1   6      600.23      592.75      9.01 o 
   0   1   6      567.60      539.36      8.45 o 
   1   1   6      294.93      304.85     14.40 o 
   2   1   6       19.95       25.90      4.60 o 
   3   1   6      331.71      301.15     11.57 o 
   4   1   6       64.65       64.12      7.84 o 
  -6   2   6        4.26       18.00      6.31 o 
  -5   2   6      225.92      282.01     12.26 o 
  -4   2   6      752.07      703.01     28.99 o 
  -3   2   6       82.89       84.86      5.81 o 
  -2   2   6     1510.95     1384.65     14.68 o 
  -1   2   6      951.76     1019.88     13.51 o 
   0   2   6        0.01        6.44      2.13 o 
   1   2   6     2423.10     2289.79     57.04 o 
   2   2   6      828.97      814.83     17.42 o 
   3   2   6      147.32      137.86     12.45 o 
   4   2   6      284.86      244.86     11.50 o 
  -6   3   6        0.80       17.72      8.76 o 
  -5   3   6      158.77      121.86     10.07 o 
  -4   3   6      575.75      625.17     16.82 o 
  -3   3   6       59.23       58.99      4.95 o 
  -2   3   6       67.05       59.56      3.84 o 
  -1   3   6       72.69      132.86      7.51 o 
   0   3   6       53.94       74.72      3.86 o 
   1   3   6      804.91      891.02     17.07 o 
   2   3   6       85.07       96.46      7.20 o 
   3   3   6       39.78       42.29      6.14 o 
   4   3   6      266.09      245.69     11.69 o 
  -6   4   6      111.44       98.34      9.95 o 
  -5   4   6      310.50      272.36     15.97 o 
  -4   4   6        6.85       57.69      7.00 o 
  -3   4   6        6.43        6.19      2.91 o 
  -2   4   6     1043.37      975.88     12.12 o 
  -1   4   6        8.91       32.86      3.10 o 
   0   4   6      230.78      213.43      5.53 o 
   1   4   6        5.99       13.69      3.85 o 
   2   4   6       16.79       13.09      4.18 o 
   3   4   6       36.77       46.43      6.30 o 
   4   4   6       76.96       82.52      8.49 o 
  -6   5   6       23.39       24.40      6.64 o 
  -5   5   6       20.23       22.38      6.37 o 
  -4   5   6       32.34       24.05      5.60 o 
  -3   5   6       34.18       30.48      4.24 o 
  -2   5   6      137.06      142.47      5.14 o 
  -1   5   6       72.61       81.78      4.46 o 
   0   5   6      519.28      474.18      8.16 o 
   1   5   6       97.10       99.81      6.99 o 
   2   5   6        4.66        4.08      4.62 o 
   3   5   6      266.72      283.10     11.54 o 
   4   5   6      182.14      180.04     12.08 o 
  -6   6   6       22.03       31.76      9.44 o 
  -5   6   6      197.44      197.46     10.88 o 
  -4   6   6        0.40       -0.82      3.97 o 
  -3   6   6       46.06       40.85      4.60 o 
  -2   6   6      337.94      329.18      7.04 o 
  -1   6   6        1.31       -1.74      1.82 o 
   0   6   6      167.17      142.03      4.86 o 
   1   6   6      226.59      212.00      8.70 o 
   2   6   6        9.88        4.62      3.30 o 
   3   6   6       37.83       37.65      5.09 o 
   4   6   6        5.90        8.62      5.01 o 
  -6   7   6       64.51       52.51     18.60 o 
  -5   7   6        1.14       -2.28      4.61 o 
  -4   7   6       47.77      153.14      9.23 o 
  -3   7   6      383.81      402.77     10.64 o 
  -2   7   6      194.79      187.19      7.07 o 
  -1   7   6      137.46      134.76      4.79 o 
   0   7   6      263.49      285.09      7.65 o 
   1   7   6       81.10       81.02     15.42 o 
   2   7   6       20.41       11.01      4.25 o 
   3   7   6      179.39      174.08      7.96 o 
   4   7   6       79.85       92.65     11.15 o 
  -6   8   6       22.66       14.44      6.36 o 
  -5   8   6      193.04      192.65     10.98 o 
  -4   8   6      502.64      515.50     11.90 o 
  -3   8   6      143.89      282.06     10.72 o 
  -2   8   6      223.11      212.78      7.55 o 
  -1   8   6       42.76      153.96      5.95 o 
   0   8   6      245.70      299.36      6.97 o 
   1   8   6      278.88      333.69      8.81 o 
   2   8   6        0.89       10.36      4.57 o 
   3   8   6       42.27       43.79      8.87 o 
   4   8   6      127.00      143.34      9.17 o 
  -6   9   6       36.34       45.38     22.67 o 
  -5   9   6       29.98       29.96      6.85 o 
  -4   9   6      197.76      198.82      7.83 o 
  -3   9   6      109.58      108.86      8.91 o 
  -2   9   6        7.04       11.66      4.36 o 
  -1   9   6      809.43      818.47     11.47 o 
   0   9   6      685.47      670.54     12.55 o 
   1   9   6       24.91       28.96      4.02 o 
   2   9   6       65.83       72.01      9.01 o 
   3   9   6       19.74       16.69      8.43 o 
   4   9   6       24.77       28.30      6.70 o 
  -5  10   6      202.98      258.38     37.20 o 
  -4  10   6      157.05      180.95      7.74 o 
  -3  10   6       47.77       93.13      6.79 o 
  -2  10   6      344.30      330.17      9.65 o 
  -1  10   6      565.29      611.36     12.38 o 
   0  10   6      135.25      193.88      6.01 o 
   1  10   6      504.82      508.45     14.35 o 
   2  10   6       90.19       84.57      7.62 o 
   3  10   6       12.50        8.37      4.91 o 
  -5  11   6        0.21        2.28      4.01 o 
  -4  11   6       62.93       58.70      5.99 o 
  -3  11   6      408.67      397.62     11.28 o 
  -2  11   6      295.12      310.79     12.14 o 
  -1  11   6       15.53       12.93      3.65 o 
   0  11   6      546.94      542.82     14.71 o 
   1  11   6      344.46      341.13     11.54 o 
   2  11   6       64.15       58.30     10.48 o 
   3  11   6       62.62       94.01     12.04 o 
  -5  12   6      194.78      173.32      8.97 o 
  -4  12   6       36.96       28.59      4.84 o 
  -3  12   6        9.97       16.23      4.40 o 
  -2  12   6      613.35      727.16     14.72 o 
  -1  12   6      314.36      288.30      9.75 o 
   0  12   6       62.19       62.44      6.07 o 
   1  12   6      384.57      390.83     23.35 o 
   2  12   6       88.21       96.84      8.89 o 
   3  12   6        0.04       -2.14      4.79 o 
  -5  13   6        1.36        9.16      4.59 o 
  -4  13   6       97.53       92.33      7.19 o 
  -3  13   6      125.29      112.73      9.50 o 
  -2  13   6      318.00      312.52     11.33 o 
  -1  13   6        0.60        2.95      3.56 o 
   0  13   6      458.33      491.61     11.48 o 
   1  13   6       25.42       33.37      4.85 o 
   2  13   6        0.30        1.51      5.07 o 
   3  13   6      129.53      122.19     16.61 o 
  -5  14   6      113.05      105.31      8.29 o 
  -4  14   6        6.26        1.50      5.31 o 
  -3  14   6       10.56        7.29      5.29 o 
  -2  14   6      869.31      919.51     19.75 o 
  -1  14   6       38.62       46.42      5.66 o 
   0  14   6       20.59       15.98      4.14 o 
   1  14   6      196.09      193.23      7.98 o 
   2  14   6      201.32      204.56     19.54 o 
   3  14   6        0.24       -6.04      5.20 o 
  -4  15   6      159.56      168.10     14.10 o 
  -3  15   6       26.59       23.81      6.52 o 
  -2  15   6      306.22      258.42     18.81 o 
  -1  15   6      197.16      198.79      8.37 o 
   0  15   6      212.69      204.52      8.26 o 
   1  15   6      214.47      183.31      9.15 o 
   2  15   6        8.70        6.69      5.79 o 
  -4  16   6       70.57       67.04     13.10 o 
  -3  16   6       15.91       18.71      6.30 o 
  -2  16   6      106.88      117.39      8.14 o 
  -1  16   6      124.19      108.56      7.72 o 
   0  16   6        4.05        1.13      4.96 o 
   1  16   6      288.83      265.49     11.99 o 
   2  16   6       76.03       76.38      9.00 o 
  -4  17   6        1.62       -3.89      5.29 o 
  -3  17   6       13.15        6.63      5.92 o 
  -2  17   6       28.45       23.17      5.24 o 
  -1  17   6       54.38       49.56      6.19 o 
   0  17   6      134.93      151.16     16.62 o 
   1  17   6       98.23      102.39      9.70 o 
  -3  18   6       63.30       56.00      8.54 o 
  -2  18   6       23.80       19.29      6.60 o 
  -1  18   6       13.59       12.19      5.04 o 
   0  18   6        1.46        1.44      5.47 o 
   1  18   6       40.62       37.23      7.83 o 
  -2  19   6        7.82        9.00      6.13 o 
  -1  19   6        6.97       12.13      4.97 o 
   0  19   6        0.60       -0.76      5.53 o 
  -6   0   7        3.76       -2.70      7.27 o 
  -5   0   7       84.74       80.21     12.34 o 
  -4   0   7        4.55       -1.13      5.62 o 
  -3   0   7        5.17       -0.33      3.43 o 
  -2   0   7      160.18      133.35      7.20 o 
  -1   0   7      245.82      197.68      9.57 o 
   0   0   7       20.39       26.57      4.57 o 
   1   0   7      148.94      155.99     11.76 o 
   2   0   7      311.06      300.86     15.99 o 
   3   0   7       80.21       82.10     11.36 o 
  -6   1   7       22.84       19.72      6.43 o 
  -5   1   7      117.80      139.61     10.80 o 
  -4   1   7        1.05        7.38      4.83 o 
  -3   1   7      267.99      254.22      7.02 o 
  -2   1   7       74.88       69.09      7.22 o 
  -1   1   7       36.29       29.93      3.34 o 
   0   1   7      400.68      381.02      7.76 o 
   1   1   7     1040.31     1115.32     29.40 o 
   2   1   7      139.49      113.91      8.35 o 
   3   1   7      252.84      225.01     15.51 o 
  -6   2   7        2.55        7.05      5.96 o 
  -5   2   7      277.11      283.49     12.86 o 
  -4   2   7       93.85      126.36      8.67 o 
  -3   2   7        6.73       33.42      6.58 o 
  -2   2   7      445.71      415.60      8.39 o 
  -1   2   7      229.25      248.98      6.54 o 
   0   2   7       47.73       46.45      4.55 o 
   1   2   7     1079.91     1166.50     20.99 o 
   2   2   7      184.33      192.96     13.11 o 
   3   2   7       69.91       87.70     13.99 o 
  -6   3   7        8.13        6.20      5.96 o 
  -5   3   7        7.36       14.01      5.92 o 
  -4   3   7      116.04      116.53      7.15 o 
  -3   3   7       18.34       12.36      3.64 o 
  -2   3   7       39.69       33.78      3.48 o 
  -1   3   7       62.58       82.38      4.68 o 
   0   3   7      804.19      892.69     14.18 o 
   1   3   7       76.67       66.90     10.09 o 
   2   3   7        0.52       -2.78      3.74 o 
   3   3   7      205.26      174.89      9.85 o 
  -6   4   7        1.83       16.48      6.86 o 
  -5   4   7      102.02       92.60     11.74 o 
  -4   4   7      185.01      164.49      7.71 o 
  -3   4   7       38.21       24.27      5.23 o 
  -2   4   7      561.59      499.51      9.26 o 
  -1   4   7       58.83       56.42      4.88 o 
   0   4   7     1165.70     1135.00     16.26 o 
   1   4   7      188.75      181.64      8.67 o 
   2   4   7       48.65       35.74      5.81 o 
   3   4   7      110.65       96.45      8.64 o 
  -6   5   7      113.93      108.40     11.55 o 
  -5   5   7        0.56        1.20      5.06 o 
  -4   5   7       83.42       76.33      6.54 o 
  -3   5   7       34.55       58.51      5.55 o 
  -2   5   7      291.16      270.83      9.68 o 
  -1   5   7      174.81      177.56      5.82 o 
   0   5   7       17.65      107.09      5.94 o 
   1   5   7      153.90      145.29      8.16 o 
   2   5   7        3.07        0.69      4.01 o 
   3   5   7      148.62      157.99      9.61 o 
  -6   6   7       22.74       31.32      7.43 o 
  -5   6   7      234.17      234.24     12.27 o 
  -4   6   7      402.98      374.84     14.26 o 
  -3   6   7       92.53      109.16      7.18 o 
  -2   6   7      215.20      224.48      8.00 o 
  -1   6   7       46.52       54.62      4.12 o 
   0   6   7       30.48       40.19      7.64 o 
   1   6   7       62.66       50.65      7.74 o 
   2   6   7       28.28       35.70      6.23 o 
   3   6   7        0.96        6.64      5.11 o 
  -5   7   7        0.21        6.81      5.72 o 
  -4   7   7      409.79      433.40     15.59 o 
  -3   7   7      257.92      287.45      9.61 o 
  -2   7   7       69.97       67.82      5.73 o 
  -1   7   7      143.49      153.45      5.67 o 
   0   7   7      128.49      135.70      6.22 o 
   1   7   7       51.23       38.27      5.67 o 
   2   7   7       94.12      100.19     11.36 o 
   3   7   7        1.68        0.85      5.07 o 
  -5   8   7      332.46      314.49     14.35 o 
  -4   8   7       34.69      126.62     10.57 o 
  -3   8   7       13.73       12.76      4.29 o 
  -2   8   7      284.48      273.78      9.09 o 
  -1   8   7      819.57      838.05     14.21 o 
   0   8   7        5.51        4.96      3.10 o 
   1   8   7       66.68       71.52     10.47 o 
   2   8   7        9.19       14.21      4.99 o 
   3   8   7       28.72       27.40      6.52 o 
  -5   9   7       10.96       15.46      6.46 o 
  -4   9   7        9.61       -2.40      4.71 o 
  -3   9   7      229.81      208.64      8.61 o 
  -2   9   7        7.69       12.16      4.71 o 
  -1   9   7      175.55      219.78     15.23 o 
   0   9   7      189.06      187.94      7.33 o 
   1   9   7      150.49      119.43      7.76 o 
   2   9   7        5.34        5.37      4.61 o 
   3   9   7       70.76       64.51      8.32 o 
  -5  10   7      300.01      350.91     63.13 o 
  -4  10   7       19.03       51.88     11.49 o 
  -3  10   7       14.79       30.10      5.32 o 
  -2  10   7      568.17      544.54     13.14 o 
  -1  10   7        5.79       52.55      5.46 o 
   0  10   7        1.95        5.17      3.47 o 
   1  10   7       56.79       49.69     10.98 o 
   2  10   7       35.18       32.80      6.45 o 
   3  10   7        6.47       12.84      6.08 o 
  -5  11   7       34.03       58.55     10.31 o 
  -4  11   7      142.56      145.62     28.16 o 
  -3  11   7      374.27      438.94     12.57 o 
  -2  11   7      142.47      176.34      8.07 o 
  -1  11   7      135.90      128.08      7.45 o 
   0  11   7      481.58      487.74     13.93 o 
   1  11   7      258.23      256.88     11.04 o 
   2  11   7       15.39       16.00      7.48 o 
  -5  12   7       25.77       25.29     12.29 o 
  -4  12   7      146.16      147.49     21.11 o 
  -3  12   7       84.89      155.69     14.84 o 
  -2  12   7       87.21       96.52      7.35 o 
  -1  12   7       81.30       86.38      8.68 o 
   0  12   7        0.94       -0.95      4.63 o 
   1  12   7       91.17      105.32      8.81 o 
   2  12   7      102.01      111.23      9.65 o 
  -4  13   7        2.15       -0.88      5.49 o 
  -3  13   7       20.19       50.73      6.19 o 
  -2  13   7      171.47      150.16      7.88 o 
  -1  13   7       58.25       73.66      6.73 o 
   0  13   7      169.33      213.72     10.87 o 
   1  13   7       77.32       64.82      7.81 o 
   2  13   7        4.35        2.85      5.60 o 
  -4  14   7       72.29       98.98     14.45 o 
  -3  14   7       34.45       69.51      7.06 o 
  -2  14   7      112.26      137.31      8.33 o 
  -1  14   7      134.97      133.70     12.03 o 
   0  14   7      155.17      150.23      9.53 o 
   1  14   7      202.68      192.66     24.01 o 
   2  14   7      162.93      164.78     10.81 o 
  -4  15   7        9.78       23.53      7.13 o 
  -3  15   7       55.01       53.93      8.28 o 
  -2  15   7        3.64        2.61      4.20 o 
  -1  15   7       59.14       66.61      7.84 o 
   0  15   7       70.81       96.69     10.40 o 
   1  15   7       24.91       22.24      9.00 o 
  -3  16   7        6.30        8.09      6.63 o 
  -2  16   7      113.89       91.17     11.71 o 
  -1  16   7        5.30        4.66      4.35 o 
   0  16   7       22.35       33.62      7.12 o 
   1  16   7      144.04      169.67     15.04 o 
  -2  17   7        0.43       12.80      5.16 o 
  -1  17   7        3.05       12.03      4.89 o 
   0  17   7       47.29       63.37      9.06 o 
  -5   0   8        0.87       -4.51      6.44 o 
  -4   0   8        0.98       -2.49      6.16 o 
  -3   0   8      174.97      134.81      8.37 o 
  -2   0   8      277.55      200.37      9.52 o 
  -1   0   8       20.02       17.93      4.63 o 
   0   0   8      850.57      761.32     24.35 o 
   1   0   8      331.62      281.32     15.64 o 
   2   0   8       68.42       68.83     11.22 o 
   3   0   8       91.21       83.72     12.88 o 
  -5   1   8       74.84      105.51     10.46 o 
  -4   1   8        8.14        7.64      5.79 o 
  -3   1   8       54.65       70.53      6.26 o 
  -2   1   8      182.13      191.86      6.52 o 
  -1   1   8        5.46        5.39      2.83 o 
   0   1   8      533.44      595.17     15.32 o 
   1   1   8       26.01       50.49      8.78 o 
   2   1   8        1.35        0.65      4.60 o 
   3   1   8      204.26      213.89     15.27 o 
  -5   2   8      116.45      113.90     10.74 o 
  -4   2   8       49.10       71.32      8.54 o 
  -3   2   8       15.72       28.14      7.56 o 
  -2   2   8        0.57        3.85      2.70 o 
  -1   2   8        1.06        0.13      2.55 o 
   0   2   8        3.14       30.48      5.33 o 
   1   2   8        9.62       15.92      5.11 o 
   2   2   8       91.62       96.55      8.77 o 
  -5   3   8       57.44       63.03      8.90 o 
  -4   3   8       11.99       10.69      4.35 o 
  -3   3   8      185.32      198.92     10.17 o 
  -2   3   8       54.12       51.11      4.42 o 
  -1   3   8       37.13       79.64      5.17 o 
   0   3   8       12.15       19.81      5.03 o 
   1   3   8      151.22      154.05     14.99 o 
   2   3   8        7.24        1.82      4.65 o 
  -5   4   8      139.77      106.10     10.73 o 
  -4   4   8       58.67       48.00      6.16 o 
  -3   4   8       46.80       70.80      6.38 o 
  -2   4   8      109.76      132.64      6.85 o 
  -1   4   8      472.24      448.04     12.86 o 
   0   4   8        0.77       40.08     10.63 o 
   1   4   8       42.49       64.30      7.10 o 
   2   4   8       51.07       51.21      7.18 o 
  -5   5   8       48.86       52.29      8.36 o 
  -4   5   8        0.13        2.48      4.17 o 
  -3   5   8      723.20      687.40     17.82 o 
  -2   5   8      392.08      358.76     10.45 o 
  -1   5   8        3.33       68.42      4.96 o 
   0   5   8      511.31      485.58     28.31 o 
   1   5   8      689.43      677.28     23.84 o 
   2   5   8      169.59      176.26      9.95 o 
  -5   6   8      192.90      178.88     12.24 o 
  -4   6   8        1.15       22.95      5.34 o 
  -3   6   8        0.60       20.60      4.61 o 
  -2   6   8      120.03      136.25      8.88 o 
  -1   6   8        0.71        2.53      2.85 o 
   0   6   8       18.22       27.37      5.53 o 
   1   6   8      104.13      109.07      8.59 o 
   2   6   8       84.49      116.91      9.50 o 
  -5   7   8       29.14       24.01      7.72 o 
  -4   7   8      131.99      156.03      9.42 o 
  -3   7   8      242.99      262.48      9.95 o 
  -2   7   8      240.60      232.54      8.92 o 
  -1   7   8       31.57       44.86      8.63 o 
   0   7   8      356.18      353.16     12.34 o 
   1   7   8       68.42       82.65      8.39 o 
   2   7   8       36.66       78.28      8.51 o 
  -5   8   8      128.37      113.96     11.67 o 
  -4   8   8      136.66      128.25      8.71 o 
  -3   8   8        1.41        0.55      4.35 o 
  -2   8   8      371.35      347.98     10.81 o 
  -1   8   8      180.27      160.50      9.38 o 
   0   8   8      137.39      143.09      8.67 o 
   1   8   8        0.96        4.36      4.58 o 
   2   8   8      254.62      259.69     12.05 o 
  -4   9   8       45.59       49.86      6.40 o 
  -3   9   8      245.13      207.06      9.18 o 
  -2   9   8      130.09      114.59      9.80 o 
  -1   9   8       10.35       14.03      4.24 o 
   0   9   8      416.98      408.32     13.48 o 
   1   9   8       28.60       32.00      6.12 o 
   2   9   8        9.98       14.09      5.88 o 
  -4  10   8       78.49       60.75     13.00 o 
  -3  10   8        9.77       10.58      6.21 o 
  -2  10   8      100.45      119.73      8.30 o 
  -1  10   8       46.98       38.37      5.61 o 
   0  10   8       98.16       76.93     11.59 o 
   1  10   8       25.33       28.76      6.01 o 
  -4  11   8        9.27       29.11      7.97 o 
  -3  11   8       47.11       45.28      6.38 o 
  -2  11   8      158.16      188.75      8.91 o 
  -1  11   8       14.18       12.27      5.81 o 
   0  11   8      180.88      188.26     15.14 o 
   1  11   8      110.62      100.34      9.28 o 
  -4  12   8        0.53        8.25      6.51 o 
  -3  12   8       25.57       14.90      5.34 o 
  -2  12   8        1.04        0.33      4.19 o 
  -1  12   8       34.44       28.34      7.26 o 
   0  12   8       31.13       39.03     10.16 o 
   1  12   8       44.89       61.47     10.20 o 
  -3  13   8       66.67       92.18      8.42 o 
  -2  13   8       37.49       49.09      6.49 o 
  -1  13   8        0.35       -3.26      4.88 o 
   0  13   8       23.00       28.61      9.47 o 
  -3  14   8        5.67       -1.65      4.88 o 
  -2  14   8       35.85       31.58      5.91 o 
  -1  14   8       40.53       44.15      9.22 o 
   0  14   8        0.11        2.05      7.66 o 
  -2  15   8        2.43        4.05      4.88 o 
  -1  15   8        0.10       10.60      6.55 o 
  -4   0   9       55.19       43.82     11.00 o 
  -3   0   9       51.44       31.92      9.97 o 
  -2   0   9       10.44       -1.97      4.22 o 
  -1   0   9        4.55        6.53      6.21 o 
   0   0   9        0.83       -4.65      5.39 o 
   1   0   9       25.32       43.61      9.75 o 
  -4   1   9        6.52        1.77      5.28 o 
  -3   1   9      111.94      157.57     10.08 o 
  -2   1   9      110.55      117.37      7.45 o 
  -1   1   9        4.23        1.10      4.27 o 
   0   1   9        9.15       18.50      5.36 o 
   1   1   9       49.21       40.61      6.80 o 
  -4   2   9       39.34       47.94      8.01 o 
  -3   2   9      119.24      104.18     12.43 o 
  -2   2   9       10.01       14.19      3.61 o 
  -1   2   9       47.65       50.15     10.27 o 
   0   2   9      100.55       94.59      8.29 o 
   1   2   9       26.09       15.01      5.61 o 
  -4   3   9        0.13       -6.32      5.23 o 
  -3   3   9       34.46       39.68      5.99 o 
  -2   3   9      149.59      148.67      7.98 o 
  -1   3   9        2.08        5.74      4.92 o 
   0   3   9       91.12       93.76      8.36 o 
   1   3   9       89.79       85.95      8.48 o 
  -4   4   9       30.18       42.83     14.28 o 
  -3   4   9       26.80       61.58      6.75 o 
  -2   4   9      195.09      180.38      8.27 o 
  -1   4   9      111.53      131.55     18.83 o 
   0   4   9       99.84      108.35      9.34 o 
   1   4   9       30.83       32.24      6.73 o 
  -4   5   9       19.81        8.31      4.97 o 
  -3   5   9      327.58      290.74     10.62 o 
  -2   5   9       17.59       33.63      5.58 o 
  -1   5   9        9.62        2.30      4.32 o 
   0   5   9      375.16      371.18     19.33 o 
   1   5   9        0.47        9.61      5.38 o 
  -4   6   9       63.07       43.59      6.67 o 
  -3   6   9       34.03       31.62      6.64 o 
  -2   6   9       59.06       90.84      7.33 o 
  -1   6   9       72.88       99.42      9.25 o 
   0   6   9       77.57       93.01     17.26 o 
   1   6   9       20.72       52.44      7.64 o 
  -4   7   9        3.28       -3.56      4.74 o 
  -3   7   9      134.36      142.98     15.33 o 
  -2   7   9      177.22      179.78      8.70 o 
  -1   7   9       15.53       39.96     10.42 o 
   0   7   9      173.59      160.70      9.89 o 
   1   7   9      254.64      270.59     12.33 o 
  -4   8   9       29.14       32.03      6.40 o 
  -3   8   9        8.19        4.98      5.08 o 
  -2   8   9       91.03      107.76     10.39 o 
  -1   8   9      394.69      429.98     29.93 o 
   0   8   9      130.81      151.03     12.79 o 
  -3   9   9       42.86       41.51      8.02 o 
  -2   9   9      139.57      132.06     13.57 o 
  -1   9   9        0.00       49.79      8.08 o 
   0   9   9       13.66       11.78      8.07 o 
  -3  10   9        0.84       -1.91      4.81 o 
  -2  10   9        9.75       11.59      5.31 o 
  -1  10   9        6.84       11.58      6.53 o 
   0  10   9       72.03       81.41     13.40 o 
  -2  11   9       46.54       39.84      6.59 o 
  -1  11   9        2.35       -0.30      5.64 o 
  -3   0  10       82.28       87.69     14.34 o 
  -2   0  10       12.10       12.53      6.01 o 
  -1   0  10      140.35      134.69     14.22 o 
  -3   1  10      121.84      158.20     12.64 o 
  -2   1  10       31.45       35.31      6.52 o 
  -1   1  10        8.75        9.46      5.86 o 
  -3   2  10      153.97      188.29     23.11 o 
  -2   2  10       18.03        8.97      4.90 o 
  -1   2  10       48.99       55.92      7.81 o 
  -3   3  10       68.71       73.54      7.70 o 
  -2   3  10       13.50        9.84      6.13 o 
  -1   3  10        3.05        1.94      5.30 o 
  -2   4  10       20.85       42.91      7.89 o 
  -1   4  10      123.49      125.47     14.97 o 
  -2   5  10      137.68      131.86     36.27 o 
  -1   5  10       20.83       20.06      9.87 o 
                                                 
